# Supplementary material for: 2,10-Bis(3-bromo­phen­yl)-3,7,11,15-tetra­oxa-8,16-diaza­tricyclo­[12.2.1.16,9]octa­deca-1(16),6(18),8,14(17)-tetra­ene
Source: Acta Crystallogr Sect E Struct Rep Online. 2010 Jul 24;66(Pt 8):o2120. doi: 10.1107/S1600536810028813 (PMC3007534; doi:10.1107/S1600536810028813)
Supplement: Supplementary file 2 [file e-66-o2120-Isup2.hkl]

# 
# h,k,l, Fc-squared, Fo-squared, sigma(Fo-squared) and status flag 
# 
data_I
_shelx_title ' C24H20Br2N2O4' 
_shelx_refln_list_code          4 
_shelx_F_calc_maximum      123.56 
_exptl_crystal_F_000       280.00 
_reflns_d_resolution_high  0.7499 
 
loop_ 
 _symmetry_equiv_pos_as_xyz 
 'x, y, z' 
 '-x, -y, -z' 
 
_cell_length_a     5.6446 
_cell_length_b     7.3703 
_cell_length_c    13.7010 
_cell_angle_alpha  93.735 
_cell_angle_beta   99.564 
_cell_angle_gamma 102.363 
 
_shelx_F_squared_multiplier     1.000 
 
loop_ 
 _refln_index_h 
 _refln_index_k 
 _refln_index_l 
 _refln_F_squared_calc 
 _refln_F_squared_meas 
 _refln_F_squared_sigma 
 _refln_observed_status 
   1   0   0     1102.53     1105.40     13.78 o 
   2   0   0     2674.33     2628.29     74.71 o 
   3   0   0      363.90      323.25      5.94 o 
   4   0   0      482.72      455.33      8.25 o 
   5   0   0      498.54      552.86     16.72 o 
   6   0   0        0.30       -1.91      3.43 o 
  -6   1   0      189.80      189.89     11.37 o 
  -5   1   0      100.94       91.45      3.58 o 
  -4   1   0      946.34      967.22     18.15 o 
  -3   1   0       10.49       13.89      2.22 o 
  -2   1   0     2571.18     2495.51     31.60 o 
  -1   1   0      258.42      254.08      5.50 o 
   0   1   0      879.38      865.50      6.41 o 
   1   1   0     2168.96     2156.72     19.17 o 
   2   1   0      111.76      104.44      2.38 o 
   3   1   0      111.81       84.79      3.77 o 
   4   1   0       31.67       34.55      4.52 o 
   5   1   0      404.07      463.62     15.40 o 
   6   1   0       53.15       73.28      8.17 o 
   7   1   0       19.56       -1.03      2.69 o 
  -7   2   0        5.14        8.34      4.94 o 
  -6   2   0      262.61      279.24     13.40 o 
  -5   2   0      601.77      665.87     12.90 o 
  -4   2   0      767.08      799.13     17.35 o 
  -3   2   0     2771.45     2837.45     38.70 o 
  -2   2   0      411.08      388.26      9.41 o 
  -1   2   0     4634.45     4588.68     37.40 o 
   0   2   0     2587.69     2622.71     15.49 o 
   1   2   0      360.91      312.92      6.90 o 
   2   2   0     1274.06     1321.17     21.45 o 
   3   2   0      333.68      345.65     10.80 o 
   4   2   0      634.21      664.16     17.27 o 
   5   2   0        6.85        3.57      3.36 o 
   6   2   0      126.54      163.68     11.24 o 
  -7   3   0       64.85       77.67      9.50 o 
  -6   3   0      274.57      303.48     20.36 o 
  -5   3   0      517.94      542.24     10.69 o 
  -4   3   0        0.11       -0.35      1.83 o 
  -3   3   0     1013.66      995.70     19.64 o 
  -2   3   0      554.91      530.73     17.01 o 
  -1   3   0      379.87      346.64      6.84 o 
   0   3   0      971.22      979.66      7.72 o 
   1   3   0     1038.25     1037.00      9.87 o 
   2   3   0     1419.25     1463.22     24.66 o 
   3   3   0      203.96      193.84      8.81 o 
   4   3   0      508.63      556.64     16.64 o 
   5   3   0      105.36      112.22      7.65 o 
   6   3   0       28.26       35.43      8.61 o 
  -6   4   0       18.99       17.49      3.34 o 
  -5   4   0       99.72      105.06      5.48 o 
  -3   4   0       11.45       10.84      3.03 o 
  -2   4   0     1044.42      990.29     20.00 o 
  -1   4   0      401.14      443.54      6.39 o 
   0   4   0       18.60       34.44      1.71 o 
   1   4   0        9.34       11.87      1.42 o 
   2   4   0      409.04      439.04     13.26 o 
   3   4   0      595.53      620.41     12.80 o 
   4   4   0       40.82       39.93      4.49 o 
   5   4   0       50.64       57.74      5.91 o 
  -7   5   0        4.73        5.67      3.51 o 
  -6   5   0      244.35      238.61      8.79 o 
  -5   5   0       64.16       66.11      4.97 o 
  -4   5   0      256.05      288.96      8.19 o 
  -3   5   0       74.50       70.16      4.37 o 
  -2   5   0     2128.48     2187.33     19.67 o 
  -1   5   0      732.61      783.86      9.75 o 
   0   5   0      536.97      535.27      7.76 o 
   1   5   0      506.92      472.04      7.40 o 
   2   5   0      117.83      107.15      5.51 o 
   3   5   0      587.38      641.18     17.93 o 
   4   5   0       66.93       74.60      6.24 o 
   5   5   0       36.68       52.45      6.16 o 
  -6   6   0       93.35        3.64      1.79 o 
  -5   6   0       23.57       28.90      3.94 o 
  -4   6   0      183.28      194.42     16.01 o 
  -3   6   0        5.56        5.78      2.07 o 
  -2   6   0       21.54       16.52      2.29 o 
  -1   6   0      524.91      554.12      9.82 o 
   0   6   0       15.94       20.59      2.24 o 
   1   6   0      138.97      158.45      6.42 o 
   2   6   0       71.82       83.85      5.61 o 
   3   6   0       36.22       36.63      4.79 o 
   4   6   0       47.59       63.91      6.46 o 
  -6   7   0        2.25        0.04      1.27 o 
  -5   7   0       49.61       -2.04      2.04 o 
  -4   7   0        4.08        4.53      2.85 o 
  -3   7   0      436.42      464.63      9.45 o 
  -2   7   0      169.05      158.16      8.45 o 
  -1   7   0      101.22      130.26      6.22 o 
   0   7   0      606.82      614.08     12.51 o 
   1   7   0        0.17       -0.95      3.24 o 
   2   7   0       82.20      111.45      9.67 o 
   3   7   0       75.10       84.92      6.91 o 
  -5   8   0       26.10       12.74      5.20 o 
  -4   8   0       86.64      107.48      6.80 o 
  -3   8   0       21.53       21.46      3.32 o 
  -2   8   0      172.87      194.21     11.95 o 
  -1   8   0        0.45       -0.10      2.56 o 
   0   8   0      111.20      139.96     10.85 o 
   1   8   0       89.38       93.22      9.37 o 
   2   8   0       49.17       54.62      8.16 o 
  -4   9   0      132.36      159.37     12.45 o 
  -3   9   0       79.74       90.16      7.20 o 
  -2   9   0        2.08        1.94      1.93 o 
  -1   9   0       45.37       -1.74      1.92 o 
   0   9   0        0.13        1.49      2.33 o 
   1   9   0       67.02        3.65      2.83 o 
  -1  -9   1      133.45        0.49      2.38 o 
   0  -9   1        2.21       -0.53      1.95 o 
   1  -9   1       77.44       -1.14      1.37 o 
   2  -9   1       16.58       14.09      3.94 o 
   3  -9   1        2.76        3.63      2.93 o 
   4  -9   1        1.16        2.83      3.46 o 
  -2  -8   1        2.82        1.67      2.29 o 
   0  -8   1       41.91       55.90      8.02 o 
   1  -8   1       16.14       17.11      4.60 o 
   2  -8   1       77.99      110.43      5.24 o 
   3  -8   1        0.01        3.01      2.33 o 
   4  -8   1      115.68      123.87      7.14 o 
   5  -8   1        0.99        0.35      2.51 o 
  -3  -7   1       39.25       57.67      8.37 o 
  -2  -7   1       61.84       54.97      7.78 o 
  -1  -7   1        0.30        2.72      3.32 o 
   0  -7   1       84.19       95.43      5.33 o 
   1  -7   1       14.99       15.30      2.43 o 
   2  -7   1       35.44       50.99      3.64 o 
   3  -7   1      238.87      242.02      7.01 o 
   4  -7   1       95.72       87.95      8.15 o 
   6  -7   1        0.11        2.26      1.35 o 
  -4  -6   1       64.70       88.27     15.71 o 
  -3  -6   1        7.67        9.65      3.45 o 
  -2  -6   1      147.69      145.18      6.73 o 
  -1  -6   1      258.32      263.47      7.97 o 
   0  -6   1      212.47      210.79      5.10 o 
   1  -6   1      663.17      689.18      9.75 o 
   2  -6   1      638.30      621.49      9.65 o 
   3  -6   1      770.99      840.90     17.85 o 
   4  -6   1       73.70       74.70      4.86 o 
   5  -6   1      131.53      148.72      7.33 o 
   6  -6   1       12.94        1.01      1.58 o 
  -5  -5   1       43.30       63.63      6.52 o 
  -4  -5   1       37.29       43.04      5.07 o 
  -3  -5   1      154.32      161.74     14.27 o 
  -2  -5   1        5.33        2.23      1.90 o 
  -1  -5   1      511.39      516.57      7.56 o 
   0  -5   1       34.69       34.20      1.94 o 
   1  -5   1      638.71      630.30      8.58 o 
   2  -5   1      147.68      149.69      5.64 o 
   3  -5   1      594.99      657.19     18.42 o 
   4  -5   1      794.04      875.64     22.39 o 
   5  -5   1      132.11      112.62      6.83 o 
   6  -5   1       70.28       79.36      5.94 o 
   7  -5   1        5.31        9.37      3.78 o 
  -5  -4   1      222.11      247.94     10.02 o 
  -4  -4   1       26.94       29.54      5.48 o 
  -3  -4   1     1759.16     1794.71     32.65 o 
  -2  -4   1      151.11      145.32      7.89 o 
  -1  -4   1     1118.75     1153.91     11.44 o 
   0  -4   1     1192.46     1138.56      9.23 o 
   1  -4   1        7.54        4.19      1.29 o 
   2  -4   1     1539.23     1554.18     18.81 o 
   3  -4   1      379.08      394.96     12.45 o 
   4  -4   1      531.92      581.78     16.54 o 
   5  -4   1      279.36      261.52     11.88 o 
   6  -4   1       64.15       72.46      5.35 o 
  -6  -3   1       34.58       46.96      7.45 o 
  -5  -3   1       24.03       24.16      5.54 o 
  -4  -3   1        6.49       10.39      3.65 o 
  -3  -3   1      196.56      221.13      9.58 o 
  -2  -3   1     1698.65     1728.05     28.08 o 
  -1  -3   1       52.38       58.71      2.41 o 
   0  -3   1     1635.44     1581.79     12.94 o 
   1  -3   1     1745.75     1725.04     23.10 o 
   2  -3   1     1315.81     1453.66     16.80 o 
   3  -3   1      540.68      480.26     12.96 o 
   4  -3   1       16.92       22.22      3.79 o 
   5  -3   1      117.07      122.08      8.02 o 
   6  -3   1        0.70        1.84      2.25 o 
  -6  -2   1      373.49      397.97     16.61 o 
  -5  -2   1        2.72       -0.96      2.96 o 
  -4  -2   1      317.81      292.63     11.41 o 
  -3  -2   1      170.87      159.50      7.63 o 
  -2  -2   1      565.62      568.53     12.87 o 
  -1  -2   1     4108.42     3950.49     25.21 o 
   0  -2   1      375.58      389.10      5.44 o 
   1  -2   1     1516.28     1502.13     14.84 o 
   2  -2   1     1720.24     1854.90     26.43 o 
   3  -2   1      588.01      539.52     12.78 o 
   4  -2   1      116.33      129.49      6.90 o 
   5  -2   1      394.38      442.42     13.68 o 
   6  -2   1      283.24      347.12     14.74 o 
  -6  -1   1       35.78       53.60      7.43 o 
  -5  -1   1      161.45      176.84     10.04 o 
  -4  -1   1      147.65      163.38      8.47 o 
  -3  -1   1     2657.90     2695.60     24.32 o 
  -2  -1   1       67.61       68.95      2.22 o 
  -1  -1   1     6274.60     5996.90     65.62 o 
   0  -1   1      242.56      257.25      6.00 o 
   1  -1   1     4707.57     4630.31     36.47 o 
   2  -1   1     1882.57     1954.39     26.21 o 
   3  -1   1      169.71      158.01      5.97 o 
   4  -1   1      462.44      497.57      9.25 o 
   5  -1   1      266.13      282.56      8.74 o 
   6  -1   1      284.58      346.31     14.46 o 
   7  -1   1       30.35       45.86      8.74 o 
  -7   0   1       65.87      101.51     10.08 o 
  -6   0   1        3.15        0.31      3.71 o 
  -5   0   1      552.17      616.18     18.03 o 
  -4   0   1      186.43      177.86      3.78 o 
  -3   0   1      270.03      232.61      4.20 o 
  -2   0   1      934.49      920.92      7.68 o 
  -1   0   1      491.75      503.81      7.32 o 
   1   0   1     3386.28     3293.00     32.80 o 
   2   0   1     1810.69     1739.79     17.27 o 
   3   0   1      481.08      449.60     10.80 o 
   4   0   1      247.48      245.13     19.40 o 
   5   0   1      233.24      245.41     10.89 o 
   6   0   1       22.84       27.84      5.66 o 
  -7   1   1       70.73      111.48     10.53 o 
  -6   1   1       79.96       78.30      8.47 o 
  -5   1   1      798.71      845.63     21.99 o 
  -4   1   1     1573.56     1638.16     17.20 o 
  -3   1   1       12.39       16.44      3.37 o 
  -2   1   1      587.40      578.94      7.13 o 
  -1   1   1        6.36        6.57      0.75 o 
   0   1   1     3419.74     3186.20     21.43 o 
   1   1   1     3398.37     3355.55     22.96 o 
   2   1   1     1633.99     1595.62     21.97 o 
   3   1   1     1883.55     1860.49     18.28 o 
   4   1   1       77.50       86.82      6.21 o 
   5   1   1      740.76      801.31     20.17 o 
   6   1   1       22.01       11.95      5.84 o 
  -7   2   1        8.62        3.11      5.05 o 
  -6   2   1       19.51       22.80      5.26 o 
  -5   2   1       18.57       25.30      5.69 o 
  -4   2   1      963.67      969.73     20.09 o 
  -3   2   1      655.71      667.48      9.48 o 
  -2   2   1      730.22      690.83     10.28 o 
  -1   2   1      425.81      421.49      4.98 o 
   0   2   1     3989.50     3836.72     26.30 o 
   1   2   1     4652.02     4588.05     31.36 o 
   2   2   1      297.65      287.64      6.72 o 
   3   2   1     1439.11     1478.12     14.92 o 
   4   2   1      308.30      287.81     10.91 o 
   5   2   1      103.91      100.40      6.15 o 
   6   2   1      106.58       -0.60      1.76 o 
  -7   3   1       31.63       36.78      7.21 o 
  -6   3   1      143.58      145.80     13.81 o 
  -5   3   1      225.71      265.90      7.57 o 
  -4   3   1       31.47       38.04      3.17 o 
  -3   3   1     1369.49     1384.63     16.20 o 
  -2   3   1        6.99       10.53      1.40 o 
  -1   3   1     1257.25     1208.09     10.90 o 
   0   3   1     5136.56     5332.73     36.62 o 
   1   3   1      195.77      161.86      3.49 o 
   2   3   1     1126.12     1096.02     10.72 o 
   3   3   1       11.74       15.54      3.84 o 
   4   3   1      389.49      384.89     10.37 o 
   5   3   1       82.70       84.22      6.08 o 
   6   3   1       44.15       66.58     10.68 o 
  -6   4   1        2.80        0.86      2.44 o 
  -5   4   1      382.05      412.13     10.98 o 
  -4   4   1      169.99      170.80      6.11 o 
  -3   4   1      688.88      693.06     11.34 o 
  -2   4   1     1775.16     1790.75     16.24 o 
  -1   4   1     1345.06     1374.26     12.94 o 
   0   4   1     3689.98     3659.01     27.66 o 
   1   4   1      460.00      501.37      7.18 o 
   2   4   1      313.42      291.60      7.84 o 
   3   4   1        4.22        3.34      2.29 o 
   4   4   1      140.44      154.26      7.36 o 
   5   4   1      142.48      143.71     12.66 o 
  -7   5   1       73.99      103.60     10.04 o 
  -6   5   1      131.75      152.45      7.29 o 
  -5   5   1       31.16       22.14      3.45 o 
  -4   5   1      406.02      436.24     10.14 o 
  -3   5   1       20.72       25.92      5.69 o 
  -2   5   1     1010.64      983.19     11.81 o 
  -1   5   1      229.17      224.65      5.10 o 
   0   5   1       69.13       61.05      3.05 o 
   1   5   1      186.65      177.10      4.69 o 
   2   5   1      138.74      145.19      7.90 o 
   3   5   1      204.40      229.56      8.53 o 
   4   5   1        0.13       -0.41      2.74 o 
   5   5   1      190.61      220.64     15.82 o 
  -5   6   1       81.75       89.37      5.64 o 
  -4   6   1       96.92      113.29      9.72 o 
  -3   6   1      117.74      134.83      5.16 o 
  -2   6   1       26.69       24.81      2.69 o 
  -1   6   1      735.24      746.33     16.87 o 
   0   6   1      133.94      140.13      5.53 o 
   1   6   1      166.99      174.42      6.77 o 
   2   6   1       94.96       97.29      5.94 o 
   3   6   1      101.42      122.37      7.19 o 
   4   6   1       44.96       76.60      6.74 o 
  -6   7   1       21.21        2.89      1.77 o 
  -4   7   1       34.38       32.56      8.49 o 
  -3   7   1       36.26       46.92      3.97 o 
  -2   7   1       41.31       43.78      4.39 o 
  -1   7   1      118.57      133.73      6.37 o 
   0   7   1      178.46      166.70     12.45 o 
   1   7   1      253.50      254.79     12.87 o 
   2   7   1       84.17      101.79      7.05 o 
   3   7   1        2.63        4.46      3.62 o 
  -5   8   1       19.39       10.35      4.78 o 
  -4   8   1       38.16       46.83      7.70 o 
  -3   8   1       14.48       16.22      4.00 o 
  -2   8   1      129.35      156.93      7.71 o 
  -1   8   1        1.06       -0.14      2.31 o 
   0   8   1       24.61       40.53      7.04 o 
   1   8   1        1.45        3.26      3.95 o 
   2   8   1       56.27       69.30      8.69 o 
  -4   9   1       59.19       74.18      9.54 o 
  -3   9   1       13.81        1.44      8.64 o 
  -2   9   1       96.89      123.56     10.40 o 
  -1   9   1       26.45        0.92      1.81 o 
   0   9   1       26.47        0.91      2.04 o 
   1   9   1       18.24       27.63      7.43 o 
  -1  -9   2       37.99        0.70      2.32 o 
   0  -9   2        3.41        0.96      2.32 o 
   1  -9   2       81.97       -0.03      2.02 o 
   2  -9   2       34.84       41.79      4.20 o 
   3  -9   2      136.41      148.01      6.59 o 
   4  -9   2       56.77       59.02      6.65 o 
  -2  -8   2        7.86       -1.13      1.85 o 
   0  -8   2       23.55       27.78      6.39 o 
   1  -8   2      167.67      196.86      8.59 o 
   2  -8   2      180.93      192.77      6.43 o 
   3  -8   2        4.34        4.45      2.55 o 
   4  -8   2      189.14      220.53     12.48 o 
   5  -8   2        1.36        1.51      2.69 o 
  -3  -7   2       41.29       21.37      5.82 o 
  -2  -7   2      134.08      141.34     10.84 o 
  -1  -7   2       30.27       34.70      6.25 o 
   0  -7   2      141.99      167.65      5.07 o 
   1  -7   2        1.65        2.93      1.79 o 
   2  -7   2      140.73      153.55      5.39 o 
   3  -7   2      225.89      241.37     11.14 o 
   4  -7   2       23.17       26.34      4.05 o 
   5  -7   2       29.37        0.88      1.56 o 
   6  -7   2        1.29        1.14      1.40 o 
  -4  -6   2       71.71       87.26      7.60 o 
  -3  -6   2       10.60        6.10      3.31 o 
  -2  -6   2      338.99      376.17     10.34 o 
  -1  -6   2      373.24      373.50      9.27 o 
   0  -6   2      318.66      300.58      6.46 o 
   1  -6   2      587.26      565.29     17.31 o 
   2  -6   2      105.89      116.48      5.66 o 
   3  -6   2      218.73      224.90      7.98 o 
   4  -6   2        1.79        2.18      3.22 o 
   6  -6   2       52.07       -0.64      1.15 o 
  -5  -5   2        1.83        1.59      3.34 o 
  -4  -5   2      323.09      344.33     15.47 o 
  -3  -5   2        2.83        5.69      3.36 o 
  -2  -5   2      284.18      279.18     11.94 o 
  -1  -5   2      763.89      797.05      7.97 o 
   0  -5   2       48.37       56.30      3.15 o 
   1  -5   2      241.23      241.77      6.77 o 
   2  -5   2       20.69       21.57      2.73 o 
   3  -5   2       80.83       95.52      5.13 o 
   4  -5   2       68.12       72.64      6.67 o 
   5  -5   2       85.16       83.01      7.92 o 
   6  -5   2      320.24      374.78     12.56 o 
  -6  -4   2        2.40        3.21      4.04 o 
  -5  -4   2       15.30       16.19      5.24 o 
  -4  -4   2       46.24       48.79      6.74 o 
  -3  -4   2      419.62      454.20     15.22 o 
  -2  -4   2        3.66        3.60      2.58 o 
  -1  -4   2      631.97      634.02      6.90 o 
   0  -4   2     1419.60     1463.86     13.09 o 
   1  -4   2       19.80       18.36      3.84 o 
   2  -4   2      520.88      487.58      9.36 o 
   3  -4   2       96.62       76.11      5.98 o 
   4  -4   2     1198.13     1216.01     25.62 o 
   5  -4   2       95.78      103.95      7.98 o 
   6  -4   2      155.67      182.94     11.24 o 
  -6  -3   2        1.35        3.07      4.24 o 
  -5  -3   2      282.56      304.56     14.13 o 
  -4  -3   2      243.51      263.57     11.95 o 
  -3  -3   2       79.55       89.19      6.71 o 
  -2  -3   2      781.18      703.03     16.19 o 
  -1  -3   2      316.38      366.87      5.78 o 
   0  -3   2     1472.82     1468.14     15.42 o 
   1  -3   2      603.51      620.60      9.08 o 
   2  -3   2     2408.53     2400.75     18.88 o 
   3  -3   2      261.08      272.97      9.57 o 
   4  -3   2      561.90      561.12     15.55 o 
   5  -3   2      734.66      679.59     18.56 o 
   6  -3   2        0.03       -0.36      2.34 o 
  -6  -2   2       50.29       51.34      7.66 o 
  -5  -2   2       68.01       66.26      7.24 o 
  -4  -2   2      544.91      530.27     15.91 o 
  -3  -2   2       75.97       98.33      6.28 o 
  -2  -2   2      678.89      659.90     14.42 o 
  -1  -2   2      828.69      826.46     13.42 o 
   0  -2   2     4133.78     4153.48     33.83 o 
   1  -2   2     3044.40     3138.20     22.28 o 
   2  -2   2      343.36      340.62      9.09 o 
   3  -2   2     3026.41     3124.37     42.27 o 
   4  -2   2      211.02      214.88      8.72 o 
   5  -2   2       16.06       29.05      4.41 o 
   6  -2   2      103.34      114.28      9.86 o 
   7  -2   2       18.89       22.78      6.78 o 
  -7  -1   2        6.64       13.17      5.63 o 
  -6  -1   2      241.51      311.62     14.80 o 
  -5  -1   2      320.44      315.93     13.35 o 
  -4  -1   2      121.75       95.54      7.00 o 
  -3  -1   2     2136.03     2213.17     20.94 o 
  -2  -1   2      392.90      383.71      5.30 o 
  -1  -1   2     4119.90     4019.52     94.68 o 
   0  -1   2      636.38      645.38      6.85 o 
   1  -1   2     2620.57     2630.88     18.38 o 
   2  -1   2     1394.80     1315.23     19.90 o 
   3  -1   2      362.78      341.02      9.36 o 
   4  -1   2     1986.47     1942.92     21.50 o 
   5  -1   2        5.96        7.06      1.96 o 
   6  -1   2       95.45      108.58     10.15 o 
   7  -1   2        1.80        1.03      5.77 o 
  -7   0   2       90.14      110.68     10.49 o 
  -6   0   2       73.78       72.40      8.41 o 
  -5   0   2      541.52      576.44     17.87 o 
  -4   0   2      127.14      140.04      4.54 o 
  -3   0   2     1810.87     1742.26     28.93 o 
  -2   0   2     1120.28     1068.49     12.06 o 
  -1   0   2      652.96      613.10      9.50 o 
   0   0   2     2289.62     2186.31     26.17 o 
   1   0   2      121.02      119.59      3.76 o 
   2   0   2     2725.32     2645.22     23.01 o 
   3   0   2     1133.55     1218.65     13.86 o 
   4   0   2      474.91      517.43      9.02 o 
   5   0   2      175.71      201.66      9.62 o 
   6   0   2      111.64      116.28     10.88 o 
   7   0   2       51.35       49.46      9.94 o 
  -7   1   2       77.33      111.97     10.89 o 
  -6   1   2      203.43      218.77     12.69 o 
  -5   1   2      124.83      136.06      5.51 o 
  -4   1   2      128.54      110.10      3.87 o 
  -3   1   2      871.30      853.07     10.30 o 
  -2   1   2     4439.31     4352.86     51.23 o 
  -1   1   2     4504.84     4333.48     49.74 o 
   0   1   2     3324.47     3089.36     21.28 o 
   1   1   2      583.87      565.53      6.63 o 
   2   1   2     3316.05     3514.05     29.34 o 
   3   1   2      539.52      515.04      7.26 o 
   4   1   2       74.85       78.57      4.56 o 
   5   1   2      159.01      181.53      7.29 o 
   6   1   2        0.21        0.59      4.53 o 
  -7   2   2       25.70       29.07      7.03 o 
  -6   2   2      113.68      152.23     10.77 o 
  -5   2   2       13.23       10.89      2.16 o 
  -4   2   2      755.51      773.29     11.35 o 
  -3   2   2      219.45      217.01      7.08 o 
  -2   2   2      847.57      831.45     15.33 o 
  -1   2   2     4770.04     4622.84     38.11 o 
   0   2   2      255.31      285.78      5.32 o 
   1   2   2      184.35      161.75      3.75 o 
   2   2   2        0.27        0.62      0.72 o 
   3   2   2      423.02      396.40      5.99 o 
   4   2   2       94.52      100.59      7.49 o 
   5   2   2      292.57      276.75     15.06 o 
   6   2   2      128.38        0.26      2.40 o 
  -7   3   2       27.07       26.33      6.74 o 
  -6   3   2       29.95       29.85      5.24 o 
  -5   3   2      178.39      203.36     12.84 o 
  -4   3   2      136.70      153.09      8.64 o 
  -3   3   2     2634.11     2769.04     26.71 o 
  -2   3   2       44.41       45.68      2.69 o 
  -1   3   2     1435.19     1438.80     15.96 o 
   0   3   2       49.75       52.03      2.69 o 
   1   3   2     1779.15     1704.66     15.04 o 
   2   3   2      400.41      429.46      6.33 o 
   3   3   2       58.60       65.22     14.82 o 
   4   3   2      278.63      328.30     11.39 o 
   5   3   2        0.42        1.13      4.80 o 
   6   3   2      162.87      199.56     15.61 o 
  -6   4   2        4.83        3.89      3.64 o 
  -5   4   2      433.47      480.16     15.98 o 
  -4   4   2       37.30       36.63      4.73 o 
  -3   4   2      282.63      267.28      6.97 o 
  -2   4   2       60.11       51.64      2.79 o 
  -1   4   2      288.98      267.24      9.42 o 
   0   4   2      167.40      166.33      4.10 o 
   1   4   2       26.62       28.30      2.18 o 
   2   4   2     1447.44     1447.74     19.46 o 
   3   4   2        1.64        1.75      2.17 o 
   4   4   2       89.29      106.41      6.40 o 
   5   4   2       36.29       38.73      8.65 o 
  -7   5   2       73.93      104.52     10.21 o 
  -6   5   2        2.42        1.95      3.79 o 
  -5   5   2      149.89      158.57      6.77 o 
  -4   5   2      367.99      402.10      9.75 o 
  -3   5   2       62.57       60.84      4.26 o 
  -2   5   2      195.18      189.05      6.42 o 
  -1   5   2        1.43        3.66      2.50 o 
   0   5   2     1278.26     1296.54     14.05 o 
   1   5   2      936.20      955.61     15.69 o 
   2   5   2        8.31       10.37      3.04 o 
   3   5   2      650.79      702.41     16.76 o 
   4   5   2        0.45        1.36      4.54 o 
   5   5   2       99.54      123.77     13.33 o 
  -6   6   2       73.81        4.52      3.00 o 
  -5   6   2        0.46        1.70      3.60 o 
  -4   6   2      286.21      314.70     13.64 o 
  -3   6   2      428.88      441.19     15.34 o 
  -2   6   2      300.79      295.60      8.75 o 
  -1   6   2      218.64      214.18      5.76 o 
   0   6   2      586.40      550.51     10.93 o 
   1   6   2      853.43      887.06     15.83 o 
   2   6   2       14.58       21.94      4.97 o 
   3   6   2       72.06       78.32      6.35 o 
   4   6   2       14.62       21.09      7.74 o 
  -6   7   2       31.82        0.89      1.69 o 
  -5   7   2       80.96       -1.74      3.11 o 
  -4   7   2       54.00       53.57      7.48 o 
  -3   7   2       87.85      119.62      6.79 o 
  -2   7   2       55.86       69.66      5.28 o 
  -1   7   2      108.64      116.02      6.03 o 
   0   7   2      259.05      268.06     10.61 o 
   1   7   2        4.08        6.07      4.00 o 
   2   7   2       95.94      111.34      7.06 o 
   3   7   2        0.30       -1.30      3.42 o 
  -4   8   2       57.59       62.43      8.47 o 
  -3   8   2       93.67      107.27      9.26 o 
  -2   8   2      158.97      194.90      8.49 o 
  -1   8   2       33.97       35.94      4.47 o 
   0   8   2      223.32      215.27     12.87 o 
   1   8   2        8.70        2.96      4.25 o 
   2   8   2       10.58        1.87      4.39 o 
  -4   9   2       46.46       49.53      8.61 o 
  -3   9   2        0.68        0.64      2.11 o 
  -2   9   2       29.22       45.40      7.38 o 
  -1   9   2       24.36       -1.28      2.08 o 
   0   9   2        1.79        5.91      5.44 o 
  -1  -9   3        2.79        2.01      2.57 o 
   0  -9   3       18.88        2.44      2.57 o 
   1  -9   3       24.09       23.53      7.18 o 
   2  -9   3        0.94        3.73      2.78 o 
   3  -9   3       82.22      105.74      5.85 o 
   4  -9   3       12.05        8.97      3.59 o 
  -2  -8   3        4.22        1.24      1.88 o 
  -1  -8   3       76.19       11.59      4.76 o 
   0  -8   3      110.59      119.35     10.08 o 
   1  -8   3       53.00       66.39      4.99 o 
   2  -8   3       49.89       47.43      3.93 o 
   3  -8   3       28.01       40.01      3.93 o 
   4  -8   3       86.13       96.75      6.54 o 
   5  -8   3        1.48       -2.39      2.39 o 
  -4  -7   3        6.70        6.12      5.94 o 
  -3  -7   3       30.20        1.05      3.40 o 
  -2  -7   3      162.25      159.36     11.46 o 
  -1  -7   3      288.57      250.85     13.38 o 
   0  -7   3      276.56      289.54      6.48 o 
   1  -7   3       40.62       41.64      3.30 o 
   2  -7   3      207.77      229.59      8.30 o 
   3  -7   3       22.48       21.53      3.65 o 
  -4  -6   3       95.42      127.09     11.46 o 
  -3  -6   3       77.53       77.88      6.02 o 
  -2  -6   3      214.88      237.46     16.28 o 
  -1  -6   3        2.05        2.43      2.98 o 
   0  -6   3      302.57      316.03     13.19 o 
   1  -6   3       59.99       67.30      5.00 o 
   2  -6   3        2.96        4.63      2.12 o 
   3  -6   3      380.15      393.17     10.55 o 
   4  -6   3        5.15        4.02      3.39 o 
   5  -6   3      304.88      312.00     15.02 o 
  -5  -5   3        7.24        4.99      4.70 o 
  -4  -5   3       95.51      103.22      9.12 o 
  -3  -5   3       11.58       14.63      4.66 o 
  -2  -5   3       69.25       73.25      7.18 o 
  -1  -5   3      424.75      439.60      6.23 o 
   0  -5   3       62.35       65.61      2.74 o 
   1  -5   3     2614.50     2836.54     29.75 o 
   2  -5   3       60.52       78.98      4.35 o 
   3  -5   3      721.07      765.98     26.00 o 
   4  -5   3      285.90      300.14     12.86 o 
   5  -5   3       80.00       79.05      7.52 o 
   6  -5   3      158.94      216.67     12.90 o 
  -6  -4   3       91.45      102.29     11.03 o 
  -5  -4   3      246.60      269.36     14.31 o 
  -4  -4   3        3.31        2.69      3.56 o 
  -3  -4   3      413.52      439.24     15.17 o 
  -2  -4   3       27.25       25.66      4.32 o 
  -1  -4   3      579.31      548.34      8.57 o 
   0  -4   3      475.57      489.27      8.44 o 
   1  -4   3     1317.69     1301.00     18.22 o 
   2  -4   3     1573.17     1583.18     19.12 o 
   3  -4   3       19.81       18.74      3.60 o 
   4  -4   3      207.12      210.62     10.15 o 
   5  -4   3        1.33        2.25      3.08 o 
   6  -4   3      182.76      231.55     12.66 o 
  -6  -3   3        1.85        5.24      4.53 o 
  -5  -3   3       79.99       86.21      8.73 o 
  -4  -3   3      167.63      173.28     10.11 o 
  -3  -3   3      412.35      428.54     13.98 o 
  -2  -3   3      798.71      800.87     17.94 o 
  -1  -3   3     1015.05     1118.58     14.89 o 
   0  -3   3     1398.86     1387.30     15.11 o 
   1  -3   3      166.96      180.84      6.20 o 
   2  -3   3     1594.48     1608.96     15.21 o 
   3  -3   3      626.46      643.51     10.20 o 
   4  -3   3       21.54       40.87      3.79 o 
   5  -3   3      239.60      247.12      8.08 o 
   6  -3   3       24.12       31.90      5.62 o 
  -6  -2   3      153.24      168.23     11.79 o 
  -5  -2   3        7.80        6.43      3.86 o 
  -4  -2   3      660.80      664.16     18.31 o 
  -3  -2   3        0.01       -1.60      1.60 o 
  -2  -2   3     1095.75     1018.46     19.14 o 
  -1  -2   3      983.89      996.79     10.78 o 
   0  -2   3      842.64      806.38     17.12 o 
   1  -2   3     1087.02     1101.41     10.26 o 
   2  -2   3      372.65      360.91      6.41 o 
   3  -2   3      706.40      677.45     10.69 o 
   4  -2   3      234.15      226.87      6.71 o 
   5  -2   3      235.60      251.60      8.01 o 
   6  -2   3      136.58      134.05     10.84 o 
   7  -2   3       57.06       54.81      9.19 o 
  -7  -1   3        0.90       -3.07      4.44 o 
  -6  -1   3      193.01      217.73     12.90 o 
  -5  -1   3       65.57       70.96      7.56 o 
  -4  -1   3      646.21      650.83     17.68 o 
  -3  -1   3      643.20      661.21     12.64 o 
  -2  -1   3      657.84      671.80      8.47 o 
  -1  -1   3     1664.16     1631.18     15.33 o 
   0  -1   3     1408.39     1392.76     13.01 o 
   1  -1   3      302.99      287.27      3.71 o 
   2  -1   3      284.86      264.67      5.52 o 
   3  -1   3     1140.75     1110.76     14.58 o 
   4  -1   3     1135.92     1160.93     19.74 o 
   5  -1   3      285.68      287.62      6.67 o 
   6  -1   3      346.84      410.79     18.06 o 
   7  -1   3        1.73        5.59      6.50 o 
  -7   0   3        3.84        4.38      4.80 o 
  -6   0   3       11.56       15.04      5.01 o 
  -5   0   3       84.75       90.50      8.19 o 
  -4   0   3       24.51       21.19      2.19 o 
  -3   0   3      870.88      805.23     10.80 o 
  -2   0   3      718.51      690.44      8.96 o 
  -1   0   3     8505.11     7901.27     60.99 o 
   0   0   3      303.79      276.87      3.37 o 
   1   0   3     1111.79     1140.82      9.37 o 
   2   0   3      373.17      303.52      4.46 o 
   3   0   3      844.72      845.88      9.57 o 
   4   0   3     1945.22     2047.13     18.93 o 
   5   0   3      188.98      192.89     11.87 o 
   6   0   3       64.85       78.90      9.83 o 
  -7   1   3       88.04      109.69     10.99 o 
  -6   1   3       39.04       53.71      7.53 o 
  -5   1   3      544.43      562.68     11.03 o 
  -4   1   3      567.07      569.24     13.22 o 
  -3   1   3      320.66      271.54      7.96 o 
  -2   1   3      924.34      855.63     14.64 o 
  -1   1   3      262.53      270.09      6.93 o 
   0   1   3     6816.48     6148.35     73.52 o 
   1   1   3      699.78      719.60     14.81 o 
   2   1   3     1122.38     1002.21      9.73 o 
   3   1   3      423.50      405.52      6.18 o 
   4   1   3      343.71      328.04      8.27 o 
   5   1   3      399.39      454.96     18.40 o 
   6   1   3       36.21       -1.48      3.22 o 
  -7   2   3      102.14      125.65     12.16 o 
  -6   2   3      315.53      361.23     16.14 o 
  -5   2   3       34.49       43.07      4.83 o 
  -4   2   3      778.83      736.19     16.58 o 
  -3   2   3      174.05      193.68      7.48 o 
  -2   2   3     2429.53     2427.00     33.45 o 
  -1   2   3      404.31      385.08      9.32 o 
   0   2   3     3321.23     3200.68     23.50 o 
   1   2   3     2826.76     2804.03     21.38 o 
   2   2   3       21.99       27.25      1.83 o 
   3   2   3     1161.58     1178.63     12.21 o 
   4   2   3      325.99      328.61     15.94 o 
   5   2   3      219.89      224.42     13.72 o 
   6   2   3       42.94        1.85      2.83 o 
  -7   3   3        1.16        3.18      3.97 o 
  -6   3   3      220.28      230.20     11.27 o 
  -5   3   3      392.31      409.01     13.88 o 
  -4   3   3       16.06       11.16      3.05 o 
  -3   3   3      632.35      628.29     15.27 o 
  -2   3   3      515.89      454.94     11.87 o 
  -1   3   3     1542.92     1452.94     13.68 o 
   0   3   3       59.82       58.83      2.44 o 
   1   3   3      813.99      735.71      8.87 o 
   2   3   3      282.07      280.28      6.84 o 
   3   3   3        6.97        9.51      2.26 o 
   4   3   3      210.62      219.70      9.94 o 
   5   3   3        3.07        7.22      5.66 o 
   6   3   3       55.51        4.41      4.42 o 
  -6   4   3       48.00       46.92      6.60 o 
  -5   4   3      304.96      343.66     13.40 o 
  -4   4   3        1.50        2.86      2.66 o 
  -3   4   3      925.22      937.69     20.68 o 
  -2   4   3      649.72      665.85     11.47 o 
  -1   4   3       74.71       43.50      2.48 o 
   0   4   3     2019.80     2102.42     18.84 o 
   1   4   3       30.99       29.81      2.35 o 
   2   4   3     2363.64     2393.05     21.38 o 
   3   4   3       55.62       55.32      4.59 o 
   4   4   3      120.83      123.13     11.31 o 
   5   4   3        7.08       14.97      7.21 o 
  -7   5   3       37.34       43.05      7.43 o 
  -6   5   3       28.31       30.21      6.19 o 
  -5   5   3       37.38       32.52      5.66 o 
  -4   5   3      148.94      153.21      9.37 o 
  -3   5   3      254.39      252.92     11.17 o 
  -2   5   3      995.06      954.12     18.24 o 
  -1   5   3       24.32       22.29      2.27 o 
   0   5   3      142.49      128.69      4.33 o 
   1   5   3      148.23      130.76      4.42 o 
   2   5   3      406.51      398.70     11.65 o 
   3   5   3      106.61      130.63      6.90 o 
   4   5   3       13.78       12.52      6.46 o 
  -6   6   3       56.84        3.61      2.61 o 
  -5   6   3        2.57        4.55      3.51 o 
  -4   6   3      163.95      175.94     10.52 o 
  -3   6   3      498.76      543.37     17.53 o 
  -2   6   3      204.23      215.18      7.51 o 
  -1   6   3      432.98      427.62      8.29 o 
   0   6   3        2.64        0.69      1.57 o 
   1   6   3       54.28       63.86      5.01 o 
   2   6   3        0.08        0.67      2.52 o 
   3   6   3       70.84       90.83      6.63 o 
   4   6   3      108.63      128.97     13.38 o 
  -6   7   3       24.86       -1.53      1.53 o 
  -5   7   3        9.68        1.52      3.24 o 
  -4   7   3      263.63      267.42     13.70 o 
  -3   7   3      160.80      184.59     11.19 o 
  -2   7   3        0.49       -1.50      1.93 o 
  -1   7   3      130.87      137.12      6.67 o 
   0   7   3       16.70       13.76      3.15 o 
   1   7   3      187.97      194.29     15.66 o 
   2   7   3      180.55      205.04      8.96 o 
   3   7   3       90.88      103.71     11.86 o 
  -5   8   3       34.09       31.52      6.82 o 
  -4   8   3        0.22        1.56      4.38 o 
  -3   8   3       26.19       26.82      6.25 o 
  -2   8   3       13.52       16.57      3.72 o 
  -1   8   3        0.60        0.95      2.75 o 
   0   8   3       56.85       60.27      7.91 o 
   1   8   3        6.67        2.85      4.50 o 
   2   8   3        8.45       11.83      5.15 o 
  -4   9   3       46.55       54.20      8.54 o 
  -3   9   3        7.24        3.39      5.15 o 
  -2   9   3       72.23       98.40      9.96 o 
  -1   9   3        7.15        0.67      2.23 o 
   0   9   3      249.26      302.03     16.44 o 
  -1  -9   4       24.72        1.20      2.40 o 
   0  -9   4       10.05       16.40      7.04 o 
   1  -9   4       20.58       15.72      6.60 o 
   2  -9   4        0.52       -2.55      2.55 o 
   3  -9   4       83.26      111.89      7.11 o 
  -2  -8   4        0.92       -1.39      1.95 o 
  -1  -8   4       47.22       -3.22      3.22 o 
   0  -8   4        0.66       -3.46      3.46 o 
   1  -8   4      207.32      225.80      6.65 o 
   2  -8   4       42.53       58.22      8.40 o 
   3  -8   4       89.86      104.36      7.71 o 
   5  -8   4       11.21        4.69      2.87 o 
  -4  -7   4       13.06        1.37      2.87 o 
  -3  -7   4       42.38        1.06      1.97 o 
  -2  -7   4       15.90       16.18      5.50 o 
  -1  -7   4      108.01      107.69      9.60 o 
   0  -7   4       66.06       84.72      4.20 o 
   1  -7   4        0.87        1.17      2.05 o 
   2  -7   4      317.75      326.39      9.84 o 
   3  -7   4       70.45       72.12      5.57 o 
   4  -7   4       40.14       40.71      6.64 o 
   5  -7   4        6.23       12.45      5.44 o 
  -4  -6   4       25.54        0.49      2.36 o 
  -3  -6   4        7.41        0.40      3.99 o 
  -2  -6   4       28.70       29.79      6.04 o 
  -1  -6   4       26.51       19.92      5.06 o 
   0  -6   4      768.46      787.73     13.47 o 
   1  -6   4       37.63       42.30      3.79 o 
   2  -6   4       39.49       48.43      4.20 o 
   3  -6   4      400.20      439.53     12.52 o 
   4  -6   4       36.31       35.36      5.97 o 
   5  -6   4      169.75      218.31     12.80 o 
   6  -6   4       13.38       22.50      6.28 o 
  -5  -5   4        3.86        0.50      2.83 o 
  -4  -5   4      235.47      285.15     14.57 o 
  -3  -5   4      165.65      157.51     10.21 o 
  -2  -5   4      176.12      176.81     10.32 o 
  -1  -5   4      322.06      326.84     12.71 o 
   0  -5   4      263.27      263.63      9.27 o 
   1  -5   4     1358.43     1342.11     17.83 o 
   2  -5   4      115.93      118.05      6.97 o 
   3  -5   4      391.02      416.52     11.83 o 
   4  -5   4        1.71        2.11      3.05 o 
   5  -5   4      261.91      281.69     13.61 o 
   6  -5   4       13.69       22.68      5.87 o 
  -6  -4   4        4.32       13.71      6.37 o 
  -5  -4   4        3.57       10.96      5.03 o 
  -4  -4   4      434.85      470.06     17.24 o 
  -3  -4   4      161.05      163.40      9.53 o 
  -2  -4   4       78.46       89.85      6.61 o 
  -1  -4   4      327.48      288.68      6.17 o 
   0  -4   4       51.18       51.28      3.04 o 
   1  -4   4      652.15      706.64     11.23 o 
   2  -4   4      312.24      356.17      8.07 o 
   3  -4   4      356.14      385.54     12.75 o 
   4  -4   4      685.05      665.61     18.33 o 
   5  -4   4       30.25       28.34      5.23 o 
   6  -4   4      254.46      309.78     14.57 o 
  -6  -3   4        4.62        5.50      4.59 o 
  -5  -3   4      169.16      182.04     11.70 o 
  -4  -3   4      177.22      196.33     10.98 o 
  -3  -3   4      967.05      944.56     21.95 o 
  -2  -3   4     1279.98     1251.83     23.91 o 
  -1  -3   4      390.21      403.09      6.82 o 
   0  -3   4     1019.75     1039.13     12.73 o 
   1  -3   4      663.74      717.64     10.36 o 
   2  -3   4     1136.97     1111.75     11.09 o 
   3  -3   4       42.30       45.36      3.02 o 
   4  -3   4      716.31      713.49     12.52 o 
   5  -3   4      687.12      721.37     13.98 o 
   6  -3   4       47.62       73.35      7.87 o 
  -6  -2   4        1.13        1.37      4.25 o 
  -5  -2   4      405.59      439.52     16.60 o 
  -4  -2   4      275.31      274.97     11.77 o 
  -3  -2   4      400.21      411.87     13.00 o 
  -2  -2   4     1679.30     1705.28     16.92 o 
  -1  -2   4       67.98       60.75      2.52 o 
   0  -2   4      693.27      689.98     13.58 o 
   1  -2   4     2172.87     2282.94     18.19 o 
   2  -2   4     1271.74     1282.84     15.25 o 
   3  -2   4     2264.44     2257.53     24.53 o 
   4  -2   4       61.70       68.76      4.15 o 
   5  -2   4      372.88      369.36      9.83 o 
   6  -2   4       33.62       33.24      7.09 o 
  -7  -1   4        4.16        6.53      5.52 o 
  -6  -1   4      200.41      240.91     13.71 o 
  -5  -1   4       94.30       85.69      7.88 o 
  -4  -1   4       67.41       51.27      5.80 o 
  -3  -1   4      182.87      181.98      4.63 o 
  -2  -1   4      550.12      542.42      8.03 o 
  -1  -1   4     1170.41     1117.56     14.04 o 
   0  -1   4        9.20       19.62      1.40 o 
   1  -1   4     4585.17     4473.65     30.51 o 
   2  -1   4      455.36      488.07      8.29 o 
   3  -1   4      829.36      808.96     28.80 o 
   4  -1   4      196.43      176.22      4.78 o 
   5  -1   4      101.43      117.35     12.54 o 
   6  -1   4      143.92      164.19     12.45 o 
  -7   0   4       48.86       76.95     10.33 o 
  -6   0   4      204.27      241.82     13.42 o 
  -5   0   4      676.21      725.43     21.13 o 
  -4   0   4        6.64        7.85      1.61 o 
  -3   0   4     1606.03     1623.34     19.71 o 
  -2   0   4      329.21      342.16      6.30 o 
  -1   0   4    15267.18    13721.36    237.50 o 
   0   0   4      375.26      383.00      4.54 o 
   1   0   4     1406.99     1406.71     15.71 o 
   2   0   4     1469.07     1419.78     14.01 o 
   3   0   4       26.76       37.89      2.21 o 
   4   0   4      144.17      158.10      6.04 o 
   5   0   4        5.48        0.18      4.28 o 
  -7   1   4       56.89       47.92      8.44 o 
  -6   1   4        0.02        5.19      4.10 o 
  -5   1   4      183.31      183.90      7.97 o 
  -4   1   4       11.03        7.35      2.05 o 
  -3   1   4      385.95      340.91      9.40 o 
  -2   1   4       18.82       31.34      2.94 o 
  -1   1   4      355.73      321.90      8.52 o 
   0   1   4     2600.37     2397.74     24.10 o 
   1   1   4      203.92      187.37      4.31 o 
   2   1   4      185.53      145.95      4.37 o 
   3   1   4      459.02      474.04      6.95 o 
   4   1   4      354.72      360.07     14.88 o 
   5   1   4       70.86       95.22      9.87 o 
   6   1   4       41.41       -2.04      2.04 o 
  -7   2   4        2.66        3.12      4.57 o 
  -6   2   4      307.47      379.18     16.72 o 
  -5   2   4      101.93      110.52      6.96 o 
  -4   2   4     1237.91     1256.94     23.39 o 
  -3   2   4       23.25       32.36      3.60 o 
  -2   2   4      633.19      604.65     13.42 o 
  -1   2   4      158.44      148.90      6.22 o 
   0   2   4      468.80      415.33      5.80 o 
   1   2   4     1537.60     1533.35     14.38 o 
   2   2   4      189.84      183.14      4.11 o 
   3   2   4      365.96      366.63      6.30 o 
   4   2   4        9.01       11.17      4.66 o 
   6   2   4       35.65       -1.99      2.45 o 
  -7   3   4       71.42       -1.76      1.76 o 
  -6   3   4       56.47       73.18      7.17 o 
  -5   3   4       54.79       60.67      6.08 o 
  -4   3   4      769.78      799.12     18.90 o 
  -3   3   4      485.87      434.47     12.66 o 
  -2   3   4       25.89       13.81      2.71 o 
  -1   3   4     1714.51     1743.99     21.38 o 
   0   3   4       97.31       86.15      3.14 o 
   1   3   4     1729.37     1759.49     16.23 o 
   2   3   4        2.65        3.53      1.24 o 
   3   3   4      709.84      695.83     17.73 o 
   4   3   4      332.70      335.46     16.32 o 
   5   3   4       46.44       47.92      9.05 o 
  -6   4   4       10.16        8.83      4.07 o 
  -5   4   4      149.31      158.96      9.64 o 
  -4   4   4       20.79       24.67      4.55 o 
  -3   4   4      646.92      625.85     16.69 o 
  -2   4   4       31.16       30.10      4.28 o 
  -1   4   4      297.29      258.98      5.66 o 
   0   4   4      201.83      221.49      6.55 o 
   1   4   4      279.72      285.07      8.77 o 
   2   4   4      270.72      275.15      6.05 o 
   3   4   4      106.00      101.72      5.59 o 
   4   4   4      311.45      364.01     18.12 o 
   5   4   4      127.66      171.95     14.37 o 
  -7   5   4      111.56      138.72     11.13 o 
  -6   5   4       12.38       12.25      4.77 o 
  -5   5   4      372.03      419.59     16.14 o 
  -4   5   4      326.54      341.11     13.67 o 
  -3   5   4      550.71      620.80     17.85 o 
  -2   5   4      649.60      678.55     15.98 o 
  -1   5   4       84.32       80.46      3.71 o 
   0   5   4      668.84      649.14      9.93 o 
   1   5   4      164.76      168.83      5.13 o 
   2   5   4      308.37      301.33      8.99 o 
   3   5   4      141.65      157.81     12.27 o 
   4   5   4       62.88       88.58     11.23 o 
  -6   6   4       52.74        2.01      2.04 o 
  -5   6   4       12.47       14.09      4.64 o 
  -4   6   4        4.22        5.01      3.44 o 
  -3   6   4       10.09       14.07      4.30 o 
  -2   6   4      531.76      562.67     12.30 o 
  -1   6   4      184.56      198.35      5.96 o 
   0   6   4       83.04       83.05      4.23 o 
   1   6   4      196.34      231.58     19.83 o 
   2   6   4       10.53        9.61      3.14 o 
   3   6   4      128.00      156.17     12.93 o 
   4   6   4       30.92       31.88      9.33 o 
  -6   7   4       86.38        0.54      1.81 o 
  -5   7   4      109.04        0.36      1.87 o 
  -4   7   4        6.77       12.89      4.97 o 
  -3   7   4       76.35       86.85      8.42 o 
  -2   7   4       26.29       25.37      3.95 o 
  -1   7   4      505.28      482.08     11.90 o 
   0   7   4       44.21       57.68      4.92 o 
   1   7   4        2.37        6.02      3.34 o 
   2   7   4       46.52       55.80      5.75 o 
   3   7   4       16.94       24.03      8.35 o 
  -5   8   4       29.05       35.15      7.53 o 
  -4   8   4        3.00        1.55      4.30 o 
  -3   8   4      116.57      133.64     10.61 o 
  -2   8   4       30.46       36.44      4.77 o 
  -1   8   4       28.86       34.05      4.63 o 
   0   8   4      160.09      167.67     11.46 o 
   1   8   4       22.53       15.27      5.73 o 
  -3   9   4        3.46        4.95      5.06 o 
  -2   9   4       40.59       56.63      8.38 o 
  -1   9   4        3.20        0.99      5.13 o 
   0   9   4        1.53        3.88      5.30 o 
  -1  -9   5        1.85        0.95      2.50 o 
   0  -9   5       65.37       77.46     10.56 o 
   1  -9   5       21.50       31.66      7.71 o 
   2  -9   5       48.51       42.73      4.23 o 
   3  -9   5       23.69       33.60      4.15 o 
  -2  -8   5       85.20        0.54      2.32 o 
  -1  -8   5       93.06      129.76     11.65 o 
   0  -8   5        0.12        0.93      4.39 o 
   1  -8   5       45.49       70.64     12.66 o 
   2  -8   5       27.72       33.93      4.56 o 
   3  -8   5       76.18       98.22     17.09 o 
   4  -8   5       19.80       -0.64      1.24 o 
  -3  -7   5       50.95        2.45      2.13 o 
  -2  -7   5        8.29        7.74      4.98 o 
  -1  -7   5       48.19       65.54      8.03 o 
   0  -7   5       91.54      101.70      5.56 o 
   1  -7   5       29.63       38.02      4.77 o 
   2  -7   5      633.62      691.03     14.68 o 
   3  -7   5        1.83        1.92      2.46 o 
   5  -7   5       21.58       28.49      6.69 o 
  -4  -6   5       29.64       -0.73      1.72 o 
  -3  -6   5      120.88      119.18     10.45 o 
  -2  -6   5      723.07      779.14     22.98 o 
  -1  -6   5        3.71        4.16      3.54 o 
   0  -6   5      344.03      385.99      9.41 o 
   1  -6   5      277.56      273.95      8.19 o 
   2  -6   5      524.09      558.68     12.19 o 
   3  -6   5       81.76      105.68      5.92 o 
   4  -6   5       99.45       78.66      7.78 o 
   5  -6   5       35.44       55.66      7.27 o 
   6  -6   5        2.44       -0.42      4.09 o 
  -5  -5   5       20.76       -0.59      2.06 o 
  -4  -5   5       69.51       94.76      9.51 o 
  -3  -5   5       16.28       12.09      4.95 o 
  -2  -5   5      234.64      246.85     11.87 o 
  -1  -5   5      284.82      296.54      7.06 o 
   0  -5   5       47.39       39.96      3.14 o 
   1  -5   5      271.49      300.36      7.85 o 
   2  -5   5       25.46       21.14      2.81 o 
   3  -5   5      635.89      669.02     13.08 o 
   4  -5   5      411.42      391.12     14.80 o 
   5  -5   5      113.00      127.00      9.82 o 
   6  -5   5       78.14       97.53      9.51 o 
  -6  -4   5       48.81       50.95      9.29 o 
  -4  -4   5      384.23      415.44     16.54 o 
  -3  -4   5      301.13      339.19     13.81 o 
  -2  -4   5       33.32       28.91      4.95 o 
  -1  -4   5      525.84      533.63      9.15 o 
   0  -4   5        0.23       -0.02      1.06 o 
   1  -4   5      978.17      967.91     13.85 o 
   2  -4   5      273.56      279.86      7.18 o 
   3  -4   5      573.41      634.02     17.42 o 
   4  -4   5      337.58      313.16     12.66 o 
   5  -4   5       60.89       68.93      7.18 o 
   6  -4   5      180.82      216.21     12.71 o 
  -6  -3   5        8.14        0.85      2.20 o 
  -5  -3   5        8.44       13.74      5.05 o 
  -4  -3   5        9.46        7.10      3.68 o 
  -3  -3   5      283.51      278.78     11.67 o 
  -2  -3   5        1.97        2.34      0.92 o 
  -1  -3   5      473.88      448.44      7.71 o 
   0  -3   5     1454.72     1475.14     16.61 o 
   1  -3   5      134.73      137.45      4.46 o 
   2  -3   5      295.48      261.20      4.92 o 
   3  -3   5        7.43        7.59      1.83 o 
   4  -3   5      189.94      184.92      6.54 o 
   5  -3   5       19.51       26.20      3.68 o 
   6  -3   5      119.63      145.52     10.27 o 
  -6  -2   5       15.78        8.37      4.76 o 
  -5  -2   5        2.82        3.79      3.86 o 
  -4  -2   5      115.96      136.63      9.08 o 
  -3  -2   5        2.18        1.25      0.98 o 
  -2  -2   5      870.11      858.68     11.01 o 
  -1  -2   5       84.76       87.73      3.14 o 
   0  -2   5     2846.32     2859.05     25.97 o 
   1  -2   5     2137.82     2281.81     18.15 o 
   2  -2   5      971.95      947.91     12.98 o 
   3  -2   5      332.08      353.00     14.92 o 
   4  -2   5      269.53      282.64      8.05 o 
   5  -2   5      670.02      693.61     14.11 o 
   6  -2   5        0.01        1.58      4.84 o 
  -7  -1   5        3.08        5.55      5.33 o 
  -6  -1   5       75.44       87.32      9.02 o 
  -5  -1   5       24.88       27.96      5.58 o 
  -4  -1   5     1383.76     1402.61     28.66 o 
  -3  -1   5       21.51       20.98      2.13 o 
  -2  -1   5     2992.23     3171.53     29.26 o 
  -1  -1   5       57.71       39.48      2.22 o 
   0  -1   5     2003.96     2043.45     19.07 o 
   1  -1   5     1321.73     1274.52     11.01 o 
   2  -1   5       76.11       76.04      3.57 o 
   3  -1   5      930.71      989.24     10.82 o 
   4  -1   5       68.44       65.06      4.42 o 
   5  -1   5      237.62      266.64      8.76 o 
   6  -1   5       73.26       76.44      9.85 o 
  -7   0   5        0.88       -0.66      2.36 o 
  -6   0   5      131.22      159.03     11.72 o 
  -5   0   5        4.02        6.08      3.96 o 
  -4   0   5      218.93      215.02     10.20 o 
  -3   0   5      471.91      441.04      8.36 o 
  -2   0   5       61.51       76.06      5.39 o 
  -1   0   5      901.20      855.69     10.71 o 
   0   0   5       28.34       31.34      1.56 o 
   1   0   5     1249.60     1183.66     18.77 o 
   2   0   5     1894.02     1910.70     15.47 o 
   3   0   5      141.12      149.37      3.75 o 
   4   0   5     1160.38     1228.05     18.23 o 
   5   0   5       38.65       32.36      6.99 o 
   6   0   5      250.86      283.21     16.85 o 
  -7   1   5       75.72       -0.95      1.90 o 
  -6   1   5      165.67      179.35     11.92 o 
  -5   1   5      901.59      900.05     15.11 o 
  -4   1   5       97.23       96.30      4.43 o 
  -3   1   5      972.81      937.43     18.16 o 
  -2   1   5     2135.68     2122.56     31.02 o 
  -1   1   5      738.20      728.50     15.06 o 
   0   1   5     1530.98     1539.32     18.34 o 
   1   1   5     1721.24     1779.21     14.52 o 
   2   1   5     2297.39     2228.01     24.71 o 
   3   1   5      344.12      344.22      8.30 o 
   4   1   5      560.66      594.21     11.95 o 
   5   1   5      124.12      133.46     11.17 o 
   6   1   5       45.40       -2.52      2.52 o 
  -7   2   5       35.21       -1.51      1.51 o 
  -6   2   5       16.43       20.36      5.70 o 
  -5   2   5      294.03      308.89     11.41 o 
  -4   2   5      418.80      398.51     12.29 o 
  -3   2   5      116.58      114.24      6.25 o 
  -2   2   5     1123.30     1103.46     20.61 o 
  -1   2   5       65.21       71.80      4.94 o 
   0   2   5      624.46      567.87      7.30 o 
   1   2   5      741.59      742.85      8.58 o 
   2   2   5      727.48      715.17      8.79 o 
   3   2   5      923.05      942.31     14.81 o 
   4   2   5        5.65       19.12      5.79 o 
   6   2   5        3.73        0.92      3.39 o 
  -7   3   5        0.39       -1.32      1.83 o 
  -6   3   5      167.27      184.34     10.38 o 
  -5   3   5      182.86      152.87      8.79 o 
  -4   3   5      355.48      365.16     12.55 o 
  -3   3   5      218.30      219.81      9.23 o 
  -2   3   5      154.15      120.10      6.54 o 
  -1   3   5     2253.92     2264.91     20.08 o 
   0   3   5       88.25       86.68      3.15 o 
   1   3   5     1104.27     1117.84     12.26 o 
   2   3   5       51.85       51.49      2.80 o 
   3   3   5      258.38      273.89     13.71 o 
   4   3   5      121.49      122.67     11.34 o 
   5   3   5       45.16        1.70      3.74 o 
  -6   4   5       86.55      106.14      8.88 o 
  -5   4   5      137.14      140.15      9.11 o 
  -4   4   5      113.12      136.91      8.49 o 
  -3   4   5      800.28      761.89     19.01 o 
  -2   4   5      107.28      110.22      7.17 o 
  -1   4   5      966.47      922.39     11.73 o 
   0   4   5      291.95      301.29      6.26 o 
   1   4   5      230.23      216.71      7.63 o 
   2   4   5        9.58       14.53      2.06 o 
   3   4   5        0.69        0.82      4.32 o 
   4   4   5       31.36       33.57      8.27 o 
   5   4   5        1.87       -0.93      6.81 o 
  -7   5   5       14.36        7.17      5.33 o 
  -6   5   5        2.06        1.67      3.43 o 
  -5   5   5       14.48       18.19      4.99 o 
  -4   5   5       16.64       16.04      4.37 o 
  -3   5   5      138.81      139.75      8.74 o 
  -2   5   5       76.43       68.84      6.28 o 
  -1   5   5       74.25       72.00      4.50 o 
   0   5   5      377.76      378.39     13.40 o 
   1   5   5      408.09      434.53      8.40 o 
   2   5   5      343.66      367.35     10.08 o 
   3   5   5       14.01       27.88      7.50 o 
   4   5   5      223.14      248.78     16.75 o 
  -6   6   5       27.60        1.48      1.48 o 
  -5   6   5       52.80       63.00      7.67 o 
  -4   6   5      252.86      244.73     12.54 o 
  -3   6   5        6.86        6.21      3.72 o 
  -2   6   5      161.62      171.14      7.17 o 
  -1   6   5        3.01        5.05      2.05 o 
   0   6   5      281.78      285.28      8.45 o 
   1   6   5      138.13      147.41      7.04 o 
   2   6   5       15.63       18.19      6.49 o 
   3   6   5       13.97       26.37      8.13 o 
  -6   7   5       32.44       -1.42      1.42 o 
  -5   7   5        4.19        0.47      1.23 o 
  -4   7   5       31.00       49.68      7.64 o 
  -3   7   5      106.22      102.47      8.88 o 
  -2   7   5       17.69       24.72      4.02 o 
  -1   7   5      224.21      257.16      9.02 o 
   0   7   5       72.05       77.83      4.79 o 
   1   7   5      199.58      248.60      9.73 o 
   2   7   5       14.00        9.69      6.58 o 
  -5   8   5       90.42       79.88      9.47 o 
  -4   8   5        3.57        4.24      4.73 o 
  -3   8   5       47.06       65.83      8.49 o 
  -2   8   5        3.75        2.67      3.06 o 
  -1   8   5       66.87       79.77      6.15 o 
   0   8   5       11.57       17.34      5.86 o 
  -3   9   5       19.65       22.83      6.54 o 
  -2   9   5       23.70       33.42      5.52 o 
  -1   9   5        0.62        3.47      5.55 o 
  -1  -9   6        1.15       -1.49      5.89 o 
   0  -9   6       30.57       36.30      8.26 o 
   1  -9   6      106.44      136.00     12.61 o 
   2  -9   6        9.72       13.77      6.69 o 
   3  -9   6        5.98       13.69      4.38 o 
  -2  -8   6        0.75        0.17      2.25 o 
  -1  -8   6       16.43       32.19      7.24 o 
   0  -8   6       59.99       69.36      9.47 o 
   1  -8   6      126.87      152.11     12.71 o 
   2  -8   6        0.20       -2.13      2.13 o 
   3  -8   6      258.10      265.72     15.40 o 
   4  -8   6       38.66       -0.75      1.31 o 
  -3  -7   6       56.78        0.71      2.06 o 
  -2  -7   6        5.97        6.28      5.29 o 
  -1  -7   6       80.28       68.87      8.73 o 
   0  -7   6       13.44       20.18      3.20 o 
   1  -7   6       36.11       38.75      4.21 o 
   2  -7   6       13.70       22.16      3.67 o 
   3  -7   6      117.07      112.79      6.80 o 
   4  -7   6       54.70       -0.38      2.58 o 
   5  -7   6        0.04        4.95      4.35 o 
  -4  -6   6        1.55        2.19      2.20 o 
  -3  -6   6       68.48       74.17      9.01 o 
  -2  -6   6       62.82       68.02      7.95 o 
  -1  -6   6      267.01      239.43     12.29 o 
   0  -6   6      539.17      543.75     11.29 o 
   1  -6   6       20.69       20.35      3.07 o 
   2  -6   6      263.48      254.83      8.34 o 
   3  -6   6      114.49       98.65      5.81 o 
   4  -6   6      228.37      238.25     12.83 o 
   5  -6   6      216.10      269.11     14.66 o 
  -5  -5   6       18.08       -1.87      1.94 o 
  -4  -5   6       11.63       12.11      5.37 o 
  -3  -5   6      109.36      103.29      8.87 o 
  -2  -5   6      421.14      453.97     16.50 o 
  -1  -5   6       60.49       69.26      4.75 o 
   0  -5   6      489.33      520.33     10.38 o 
   1  -5   6       60.09       67.57     10.56 o 
   2  -5   6      149.67      159.51      6.20 o 
   3  -5   6      224.37      235.79      7.88 o 
   4  -5   6       45.82       43.75      5.97 o 
   5  -5   6      439.28      530.41     19.25 o 
   6  -5   6        1.64        2.06      4.39 o 
  -5  -4   6       28.28        9.09      4.45 o 
  -4  -4   6      130.39      136.71     10.38 o 
  -3  -4   6        9.69        7.94      3.89 o 
  -2  -4   6      444.16      468.28     15.27 o 
  -1  -4   6     1714.04     1802.96     35.58 o 
   0  -4   6      141.02      143.31      5.02 o 
   1  -4   6      549.66      523.38      9.93 o 
   2  -4   6      184.18      189.89      6.04 o 
   3  -4   6      407.09      394.16     13.84 o 
   4  -4   6      197.34      229.29     11.52 o 
   5  -4   6       65.47       75.69      7.73 o 
   6  -4   6      106.43      133.36     10.68 o 
  -6  -3   6       37.26       -1.07      2.15 o 
  -5  -3   6      111.26      137.57     11.07 o 
  -4  -3   6       16.46       13.60      4.55 o 
  -3  -3   6      659.50      683.65     19.16 o 
  -2  -3   6        6.19        2.28      1.14 o 
  -1  -3   6      561.55      545.15     11.97 o 
   0  -3   6     1055.35     1116.70     14.20 o 
   1  -3   6     1342.44     1406.03     30.59 o 
   2  -3   6     1320.22     1489.89     18.44 o 
   3  -3   6       57.86       58.50      3.82 o 
   4  -3   6      975.25      990.83     16.24 o 
   5  -3   6       33.56       37.22      5.77 o 
   6  -3   6      267.52      303.29     14.41 o 
  -6  -2   6        0.57       -1.03      3.31 o 
  -5  -2   6      291.99      304.02     14.60 o 
  -4  -2   6      295.86      296.28     13.07 o 
  -3  -2   6      241.22      216.36     10.17 o 
  -2  -2   6     1559.50     1673.36     18.56 o 
  -1  -2   6       49.27       47.85      4.06 o 
   0  -2   6      550.36      506.60      8.13 o 
   1  -2   6      117.54      123.27      3.26 o 
   2  -2   6     1155.70     1155.57     15.55 o 
   3  -2   6      101.75      100.01      4.73 o 
   4  -2   6       58.66       42.48      3.98 o 
   5  -2   6      117.00      136.15      7.50 o 
   6  -2   6        0.27        1.98      5.38 o 
  -7  -1   6       48.29        0.74      2.51 o 
  -6  -1   6       89.40      100.25     10.08 o 
  -5  -1   6       11.07       10.20      4.45 o 
  -4  -1   6      678.80      702.03     19.69 o 
  -3  -1   6       44.90       40.00      2.97 o 
  -2  -1   6      269.87      263.50      6.21 o 
  -1  -1   6       77.11       71.17      3.08 o 
   0  -1   6      328.06      289.03      5.39 o 
   1  -1   6     1803.79     1781.57     14.72 o 
   2  -1   6        1.57        1.95      1.38 o 
   3  -1   6     2628.50     2547.08     28.57 o 
   4  -1   6      123.28      124.35      9.48 o 
   5  -1   6      154.04      181.44      7.69 o 
   6  -1   6       44.72       60.04      9.50 o 
  -7   0   6       12.73        0.32      1.92 o 
  -6   0   6       93.38      101.77     10.11 o 
  -5   0   6       16.49       18.37      4.91 o 
  -4   0   6      186.52      172.29      7.81 o 
  -3   0   6      802.20      777.49     12.18 o 
  -2   0   6       68.20       58.29      4.37 o 
  -1   0   6      230.03      183.84      4.73 o 
   0   0   6       28.13       34.46      1.70 o 
   1   0   6     1093.02     1021.84     14.35 o 
   2   0   6      264.25      274.20      7.09 o 
   3   0   6      636.23      665.33     12.36 o 
   4   0   6      251.90      247.75      9.60 o 
   5   0   6      119.93      142.94     11.52 o 
   6   0   6       67.27       66.03      9.83 o 
  -7   1   6       68.84       -0.33      2.02 o 
  -6   1   6        2.93        9.68      4.63 o 
  -5   1   6       12.49       15.29      2.69 o 
  -4   1   6      110.91      100.72      5.77 o 
  -3   1   6      581.80      576.67     14.25 o 
  -2   1   6      841.32      860.66     17.84 o 
  -1   1   6     1906.07     1932.34     30.34 o 
   0   1   6     1514.98     1506.42     19.14 o 
   1   1   6      388.09      389.34      8.49 o 
   2   1   6      403.71      346.05      8.35 o 
   3   1   6       21.59       20.02      4.55 o 
   4   1   6      233.22      257.60      9.00 o 
   5   1   6       84.03       85.16      9.76 o 
   6   1   6       13.25        1.60      3.38 o 
  -7   2   6        5.11       -1.99      1.99 o 
  -6   2   6       26.87       32.93      6.64 o 
  -5   2   6       62.41       66.14      6.04 o 
  -4   2   6       55.11       45.59      4.80 o 
  -3   2   6      288.31      281.45     10.25 o 
  -2   2   6     1329.99     1295.76     23.91 o 
  -1   2   6        4.55        5.50      2.22 o 
   0   2   6     1261.66     1234.43     17.35 o 
   1   2   6      122.65      112.74      3.57 o 
   2   2   6      500.42      460.59     10.11 o 
   3   2   6      296.77      305.11     10.17 o 
   4   2   6      449.49      402.04     17.88 o 
  -7   3   6        7.50       -1.72      1.72 o 
  -6   3   6      108.11      136.39      9.39 o 
  -5   3   6       45.03       49.47      5.87 o 
  -4   3   6     1153.24     1215.15     25.66 o 
  -3   3   6       27.63       30.13      4.35 o 
  -2   3   6     1252.32     1251.03     24.67 o 
  -1   3   6      374.53      359.73     14.13 o 
   0   3   6      278.45      249.74      6.83 o 
   1   3   6      219.21      205.40      5.09 o 
   2   3   6        2.63        2.29      3.88 o 
   3   3   6      224.10      235.66     13.25 o 
   4   3   6       60.40       60.89      9.48 o 
   5   3   6       81.08        2.30      3.07 o 
  -6   4   6      144.88      171.62     10.92 o 
  -5   4   6       21.81       16.92      4.48 o 
  -4   4   6       67.91       75.04      6.65 o 
  -3   4   6      127.14      123.82      8.09 o 
  -2   4   6        0.34       -0.42      1.81 o 
  -1   4   6      563.82      575.29      9.27 o 
   0   4   6      245.20      249.48      5.89 o 
   1   4   6     1423.38     1481.42     16.18 o 
   2   4   6      233.69      240.98      8.09 o 
   3   4   6       67.83       89.00     10.00 o 
   4   4   6      201.88      230.13     15.79 o 
  -6   5   6       24.05       26.74      5.93 o 
  -5   5   6      290.91      316.34     14.52 o 
  -4   5   6      164.15      152.67      9.94 o 
  -3   5   6      190.55      202.64     10.74 o 
  -2   5   6      181.48      173.14      9.86 o 
  -1   5   6      141.42      126.14      6.36 o 
   0   5   6      168.96      172.00      5.90 o 
   1   5   6        1.80        0.94      1.59 o 
   2   5   6      529.60      552.53     20.84 o 
   3   5   6       37.37       39.60      8.44 o 
   4   5   6        6.59       10.22      7.28 o 
  -6   6   6       12.00        0.25      1.69 o 
  -5   6   6       33.66       41.88      6.95 o 
  -4   6   6      251.15      278.33     13.98 o 
  -3   6   6       53.44       58.51      7.45 o 
  -2   6   6      244.37      302.36     13.67 o 
  -1   6   6        9.05       12.39      2.51 o 
   0   6   6      244.04      276.89      7.46 o 
   1   6   6       53.50       62.20      5.43 o 
   2   6   6       32.37       37.20      8.55 o 
   3   6   6      144.12      178.65     14.53 o 
  -5   7   6        0.00        0.36      1.69 o 
  -4   7   6       10.31       12.57      5.10 o 
  -3   7   6       72.74       90.03      9.02 o 
  -2   7   6        4.43        8.53      3.21 o 
  -1   7   6       53.61       66.78      5.53 o 
   0   7   6        7.84        9.99      2.84 o 
   1   7   6      116.01      160.92     13.77 o 
   2   7   6        2.54        3.84      6.74 o 
  -4   8   6       53.16       67.21      9.40 o 
  -3   8   6      106.79      132.90     11.33 o 
  -2   8   6        5.57        2.01      3.03 o 
  -1   8   6       57.12       53.35      5.50 o 
   0   8   6        2.87        3.58      4.71 o 
  -2   9   6        9.30       15.27      6.43 o 
   0  -9   7        4.98        5.50      6.26 o 
   1  -9   7        0.19       -4.00      4.59 o 
   2  -9   7      147.63      160.80      8.85 o 
  -2  -8   7       31.67       56.76      9.79 o 
  -1  -8   7      125.73      173.64     13.51 o 
   0  -8   7       26.95       32.86      7.39 o 
   1  -8   7      106.23      123.51      7.09 o 
   2  -8   7        1.13        4.54      2.98 o 
   3  -8   7       13.38       30.28      7.52 o 
   4  -8   7        0.15        0.32      1.45 o 
  -3  -7   7      139.84        2.04      2.44 o 
  -2  -7   7       91.94       97.21     10.59 o 
  -1  -7   7      175.75      195.08     12.75 o 
   0  -7   7        0.70        2.14      2.14 o 
   1  -7   7      213.84      232.10      8.55 o 
   2  -7   7       94.22      122.08      7.09 o 
   3  -7   7       46.14       42.67      8.24 o 
   4  -7   7       82.32        0.24      0.98 o 
   5  -7   7       20.64       34.25      7.49 o 
  -4  -6   7        1.07        1.58      2.22 o 
  -3  -6   7       13.43       13.88      5.62 o 
  -2  -6   7       27.49       46.19      7.25 o 
  -1  -6   7       29.78       38.37      6.54 o 
   0  -6   7       37.23       61.63      4.39 o 
   1  -6   7      123.94      131.80      7.98 o 
   2  -6   7      158.45      189.03      7.40 o 
   3  -6   7        3.14        3.70      2.34 o 
   4  -6   7      287.34      310.84     14.52 o 
   5  -6   7       42.63       54.25      8.01 o 
  -5  -5   7       90.48        0.26      2.11 o 
  -3  -5   7       30.65       28.42      6.44 o 
  -2  -5   7      157.95      174.93     10.93 o 
  -1  -5   7        1.90        3.99      2.18 o 
   0  -5   7     1433.53     1534.80     30.46 o 
   1  -5   7      180.85      197.89      6.78 o 
   2  -5   7      104.19      101.18      6.14 o 
   3  -5   7      136.26      141.65      6.34 o 
   4  -5   7       37.47       27.84      5.50 o 
   5  -5   7      116.21      124.41     10.14 o 
   6  -5   7       23.26       31.30      6.99 o 
  -5  -4   7        0.77       -1.07      2.94 o 
  -4  -4   7       32.01       38.06      6.99 o 
  -3  -4   7       47.17       51.93      6.99 o 
  -2  -4   7        4.06        6.47      3.31 o 
  -1  -4   7       19.93       22.37      2.55 o 
   0  -4   7      539.40      504.99      9.82 o 
   1  -4   7     1045.25     1141.09     24.09 o 
   2  -4   7        0.02        0.75      1.51 o 
   3  -4   7      516.14      576.21     17.53 o 
   4  -4   7       77.78      102.55      8.54 o 
   5  -4   7      205.63      249.14     13.10 o 
   6  -4   7       25.51       39.04      7.09 o 
  -6  -3   7       14.83       -1.97      1.97 o 
  -4  -3   7       11.67       23.61      5.50 o 
  -3  -3   7      306.39      322.96     13.19 o 
  -2  -3   7      192.08      228.22      7.36 o 
  -1  -3   7      712.09      718.35     11.28 o 
   0  -3   7       68.64       61.25      3.35 o 
   1  -3   7      538.18      485.32     14.72 o 
   2  -3   7      303.29      296.69      5.80 o 
   3  -3   7       12.18       22.14      2.96 o 
   4  -3   7      361.10      373.88      9.94 o 
   5  -3   7        2.42        2.62      3.31 o 
   6  -3   7       95.68      125.55     10.24 o 
  -6  -2   7       11.67       -1.02      1.79 o 
  -5  -2   7      107.67      111.14      9.39 o 
  -4  -2   7       30.13       30.38      5.72 o 
  -3  -2   7      363.51      333.59     12.52 o 
  -2  -2   7      122.16      103.85      4.18 o 
  -1  -2   7      551.34      549.70      9.29 o 
   0  -2   7     1963.70     2014.59     23.01 o 
   1  -2   7       30.36       26.57      2.00 o 
   2  -2   7     1402.80     1392.80     18.51 o 
   3  -2   7       19.59       18.03      2.77 o 
   4  -2   7      239.92      244.14     10.88 o 
   5  -2   7      410.56      452.29     12.10 o 
   6  -2   7       37.60       50.13      9.05 o 
  -6  -1   7        1.67       -1.85      3.93 o 
  -5  -1   7       25.00       27.14      6.11 o 
  -4  -1   7       91.48      102.05      8.62 o 
  -3  -1   7      162.17      179.61      9.85 o 
  -2  -1   7     1647.72     1714.50     31.88 o 
  -1  -1   7     1406.21     1488.29     35.99 o 
   0  -1   7      184.14      164.96      4.29 o 
   1  -1   7      471.62      436.92      5.54 o 
   2  -1   7      512.81      520.81     11.97 o 
   3  -1   7     1118.25     1133.27     17.40 o 
   4  -1   7      128.26      139.93     10.43 o 
   5  -1   7      387.53      432.52     11.88 o 
   6  -1   7       18.21       24.62      7.59 o 
  -7   0   7       19.01       -0.32      2.32 o 
  -6   0   7       78.27       98.65     10.28 o 
  -5   0   7        4.83        4.62      3.57 o 
  -4   0   7      496.99      517.47     10.68 o 
  -3   0   7      546.31      565.19     20.36 o 
  -2   0   7     3597.00     3899.35     36.42 o 
  -1   0   7     1758.88     1758.71     19.07 o 
   0   0   7       49.91       47.40      2.60 o 
   1   0   7      404.07      353.55      8.37 o 
   2   0   7        2.71        5.89      1.86 o 
   3   0   7      628.35      664.58     13.01 o 
   4   0   7      335.16      335.44      9.87 o 
   5   0   7       19.13       27.71      7.41 o 
   6   0   7       97.62      122.61     13.29 o 
  -7   1   7       39.06        0.56      2.18 o 
  -6   1   7       60.10       71.47      9.09 o 
  -5   1   7      244.04      248.67     21.37 o 
  -4   1   7        2.20        6.27      1.94 o 
  -3   1   7      330.67      292.10     10.50 o 
  -2   1   7      722.04      775.24     17.70 o 
  -1   1   7     1027.42      973.90     20.43 o 
   0   1   7      715.56      679.29     18.12 o 
   1   1   7      281.78      273.48      7.56 o 
   2   1   7      825.22      847.16     14.48 o 
   3   1   7      116.44       96.68      5.43 o 
   4   1   7      354.09      424.37     11.09 o 
  -6   2   7        6.98        9.34      4.49 o 
  -5   2   7      447.00      468.88     15.43 o 
  -4   2   7       84.19       79.95      6.28 o 
  -3   2   7      316.82      343.04     11.92 o 
  -2   2   7      406.53      407.19     12.86 o 
  -1   2   7      183.74      170.43      8.20 o 
   0   2   7      940.52      917.77     15.28 o 
   1   2   7        6.09        3.48      1.07 o 
   2   2   7      214.01      206.32      7.20 o 
   3   2   7      309.36      316.03      9.24 o 
   4   2   7       62.31       61.93      9.23 o 
   5   2   7       38.95        0.39      3.03 o 
  -7   3   7       12.72       -0.47      1.87 o 
  -6   3   7       67.04       76.24      7.89 o 
  -5   3   7        7.59       10.20      3.50 o 
  -4   3   7       95.17       82.80      6.99 o 
  -3   3   7       14.87       19.62      4.06 o 
  -2   3   7       97.35       91.84      6.75 o 
  -1   3   7        3.86        3.50      2.54 o 
   0   3   7      564.61      545.83      8.43 o 
   1   3   7      573.23      587.57     20.99 o 
   2   3   7        1.87        2.46      1.94 o 
   3   3   7      336.54      368.62     17.42 o 
   4   3   7       14.44        7.70      5.58 o 
   5   3   7      108.91        3.05      3.57 o 
  -6   4   7       32.28       54.51      7.32 o 
  -5   4   7       49.34       49.64      6.65 o 
  -4   4   7      159.30      173.56     10.29 o 
  -3   4   7      306.67      321.41     13.15 o 
  -2   4   7        2.75        2.62      2.61 o 
  -1   4   7      581.32      607.51     23.54 o 
   0   4   7        7.47        8.63      1.79 o 
   1   4   7     1068.30     1114.90     22.27 o 
   2   4   7       18.08       20.47      6.32 o 
   3   4   7      128.66      126.26     11.26 o 
   4   4   7       23.39       27.45      8.58 o 
  -6   5   7        7.26        6.54      4.27 o 
  -5   5   7       16.70       21.48      5.47 o 
  -4   5   7      138.44      151.90     10.33 o 
  -3   5   7      359.03      368.12     15.02 o 
  -2   5   7        0.72        6.40      3.68 o 
  -1   5   7      215.91      226.92      6.47 o 
   0   5   7       21.10       30.70      3.07 o 
   1   5   7       99.89      106.80      6.48 o 
   2   5   7       85.75      102.46     10.74 o 
   3   5   7        2.84       -1.06      5.58 o 
   4   5   7       24.30       28.55      9.18 o 
  -6   6   7        0.12       -1.58      1.58 o 
  -5   6   7        7.93        2.55      3.85 o 
  -4   6   7      170.41      194.41     12.26 o 
  -3   6   7       52.07       63.26      7.88 o 
  -2   6   7      298.04      305.79     14.21 o 
  -1   6   7       13.83       15.87      2.73 o 
   0   6   7       61.20       70.30      4.49 o 
   1   6   7        9.14       14.56      6.40 o 
   2   6   7       87.75       85.37     11.13 o 
   3   6   7      134.31      157.77     14.85 o 
  -5   7   7       90.19        3.05      1.81 o 
  -4   7   7      122.90      146.46     11.91 o 
  -3   7   7        1.55       -3.19      3.79 o 
  -2   7   7      203.16      231.63     13.26 o 
  -1   7   7       36.54       48.19      5.05 o 
   0   7   7        0.75        0.97      2.46 o 
   1   7   7       81.87      106.21     12.05 o 
   2   7   7       24.23       31.24      9.12 o 
  -4   8   7        2.10        0.22      4.70 o 
  -3   8   7        4.40        3.95      4.94 o 
  -2   8   7        7.62       10.81      5.20 o 
  -1   8   7       85.01       93.17      7.10 o 
   0  -9   8       13.45       10.73      6.81 o 
   1  -9   8        2.80        6.60      6.23 o 
  -2  -8   8       54.35       69.21     10.39 o 
  -1  -8   8        0.52        0.36      4.90 o 
   0  -8   8       34.35       33.61      7.67 o 
   1  -8   8        4.32       10.10      3.44 o 
   2  -8   8      111.75      120.99     16.41 o 
   3  -8   8       63.70       72.36      9.97 o 
  -3  -7   8        0.48        4.24      5.40 o 
  -2  -7   8        0.39        2.78      5.01 o 
  -1  -7   8        8.39       12.30      5.65 o 
   0  -7   8        9.15       13.59      3.07 o 
   1  -7   8      197.66      226.06      8.62 o 
   2  -7   8       66.10       88.91      6.08 o 
   3  -7   8      121.14      137.69     10.81 o 
   4  -7   8       74.49       -0.42      1.38 o 
  -4  -6   8        0.18        3.12      2.36 o 
  -3  -6   8      141.20      168.77     12.96 o 
  -2  -6   8       10.28       13.03      5.03 o 
  -1  -6   8      369.83      400.90     16.50 o 
   0  -6   8        4.76        7.68      2.52 o 
   1  -6   8      158.75      158.72      6.83 o 
   2  -6   8      659.15      682.44     23.82 o 
   3  -6   8       26.16       29.19      4.13 o 
   4  -6   8       33.15       60.98      7.84 o 
   5  -6   8        3.69        4.03      4.28 o 
  -5  -5   8       10.33       -1.13      2.22 o 
  -4  -5   8        7.17        0.01      3.65 o 
  -3  -5   8       73.59       77.46      8.93 o 
  -2  -5   8      200.45      220.80     12.30 o 
  -1  -5   8        8.29        3.88      1.70 o 
   0  -5   8      546.25      586.40     13.20 o 
   1  -5   8        2.63        2.09      2.41 o 
   2  -5   8      436.30      468.57     10.85 o 
   3  -5   8      306.82      327.95     14.04 o 
   4  -5   8       55.47       54.67      7.48 o 
   5  -5   8       52.45       73.50      8.58 o 
  -5  -4   8      126.11        0.31      1.60 o 
  -4  -4   8      231.06      263.17     14.24 o 
  -3  -4   8       27.24       21.46      5.26 o 
  -2  -4   8      209.27      215.07     11.20 o 
  -1  -4   8      358.21      356.61      8.38 o 
   0  -4   8      114.21      113.70      4.92 o 
   1  -4   8      503.44      527.95     10.57 o 
   2  -4   8        2.71        5.03      1.98 o 
   3  -4   8      173.64      181.16     10.27 o 
   4  -4   8       40.98       45.50      6.35 o 
   5  -4   8      192.91      221.75     12.96 o 
  -6  -3   8        6.70        1.10      2.22 o 
  -5  -3   8       10.25       11.13      5.48 o 
  -4  -3   8      414.41      421.26     16.86 o 
  -3  -3   8      606.25      700.10     20.18 o 
  -2  -3   8        0.57        0.03      1.20 o 
  -1  -3   8      457.75      449.28     13.65 o 
   0  -3   8        8.69       15.98      2.24 o 
   1  -3   8      246.08      230.78      6.38 o 
   2  -3   8      306.29      326.20      6.32 o 
   3  -3   8      122.14      113.76      5.47 o 
   4  -3   8      567.06      635.86     19.60 o 
   5  -3   8        3.41        3.08      3.63 o 
   6  -3   8      156.64      206.70     13.15 o 
  -6  -2   8       25.23       -1.67      1.94 o 
  -5  -2   8      102.04      122.61     10.50 o 
  -4  -2   8       31.31       20.99      5.15 o 
  -3  -2   8      198.03      208.54      6.33 o 
  -2  -2   8      272.46      257.43     10.84 o 
  -1  -2   8        4.66        6.07      1.57 o 
   0  -2   8     1181.01     1216.86     15.22 o 
   1  -2   8      102.57       93.99      3.23 o 
   2  -2   8      688.68      751.06     13.45 o 
   3  -2   8       98.60       95.78      5.15 o 
   4  -2   8      585.91      598.02     13.41 o 
   5  -2   8       60.67       60.35      5.63 o 
  -6  -1   8       22.56       -0.59      3.15 o 
  -5  -1   8       77.25       93.36      9.12 o 
  -4  -1   8      302.65      343.43     14.20 o 
  -3  -1   8        5.73       10.88      2.18 o 
  -2  -1   8      120.86       99.01      4.44 o 
  -1  -1   8       94.81      106.94      4.08 o 
   0  -1   8     1631.71     1628.79     17.82 o 
   1  -1   8      511.88      549.83     11.07 o 
   2  -1   8      195.78      181.86      6.56 o 
   3  -1   8       45.25       50.48      4.43 o 
   4  -1   8       10.51       12.86      3.06 o 
   5  -1   8      129.06      139.03      7.65 o 
   6  -1   8       61.58       85.40     12.80 o 
  -7   0   8       13.95       -2.30      2.32 o 
  -5   0   8       73.09       88.52      9.11 o 
  -4   0   8       91.08      111.87      5.48 o 
  -3   0   8      116.75      123.36      5.32 o 
  -2   0   8     1157.40     1253.06     16.67 o 
  -1   0   8       38.33       32.74      2.93 o 
   0   0   8      744.49      756.52     14.68 o 
   1   0   8     1524.10     1517.08     20.71 o 
   2   0   8       35.33       37.52      3.73 o 
   3   0   8      502.40      542.85     12.29 o 
   4   0   8       47.41       60.74      5.41 o 
   5   0   8      359.86      411.39     19.67 o 
  -7   1   8        4.40        2.61      2.68 o 
  -5   1   8       68.09       71.28      8.32 o 
  -4   1   8       40.06       47.07      5.44 o 
  -3   1   8       23.33       17.34      5.38 o 
  -2   1   8      348.85      385.30     12.75 o 
  -1   1   8     1546.75     1621.01     29.75 o 
   0   1   8       82.43       79.54      4.53 o 
   1   1   8      129.88      104.26      5.24 o 
   2   1   8      563.66      527.09     12.50 o 
   3   1   8       89.38       89.30      5.64 o 
   4   1   8       80.94       98.25      6.40 o 
   5   1   8        4.61        1.72      3.11 o 
  -7   2   8       29.76        0.86      2.12 o 
  -6   2   8       27.20       15.51      5.31 o 
  -5   2   8      185.07      189.01      7.74 o 
  -4   2   8        0.71        2.16      2.45 o 
  -3   2   8      183.19      171.88      9.00 o 
  -2   2   8      193.17      168.16      8.74 o 
  -1   2   8      164.72      144.67      8.44 o 
   0   2   8     1572.52     1654.60     39.30 o 
   1   2   8       10.46        6.20      2.30 o 
   2   2   8      685.54      726.61     14.50 o 
   3   2   8      161.97      161.26      7.33 o 
   4   2   8      226.93      259.50     16.00 o 
   5   2   8       91.13        1.98      2.93 o 
  -7   3   8       31.68       -1.67      1.67 o 
  -6   3   8        4.25        5.08      3.70 o 
  -5   3   8      116.18      144.46      9.54 o 
  -4   3   8      264.68      251.40     11.84 o 
  -3   3   8        0.31        0.98      2.13 o 
  -2   3   8     1623.75     1777.29     33.43 o 
  -1   3   8      195.20      200.46     10.14 o 
   0   3   8      399.35      411.95     10.87 o 
   1   3   8       37.41       30.32      3.93 o 
   2   3   8      377.88      385.50     10.87 o 
   3   3   8      306.23      342.85     17.03 o 
   4   3   8       11.00       -0.75      3.19 o 
  -6   4   8       57.85       63.03      7.84 o 
  -5   4   8       18.29       11.34      4.16 o 
  -4   4   8      342.76      383.10     15.50 o 
  -3   4   8       43.83       39.79      5.86 o 
  -2   4   8      104.91       95.16      7.98 o 
  -1   4   8      268.07      311.48     13.32 o 
   0   4   8        0.35        0.38      1.52 o 
   1   4   8       36.17       36.45      8.08 o 
   2   4   8       12.23       12.18      4.17 o 
   3   4   8       57.73       62.62     10.06 o 
   4   4   8      164.35      200.62     15.98 o 
  -6   5   8       26.32       47.55      7.70 o 
  -5   5   8      160.22      189.36     12.25 o 
  -4   5   8       16.32       24.00      5.65 o 
  -3   5   8      223.97      239.22     12.79 o 
  -2   5   8       52.68       64.52      7.07 o 
  -1   5   8       87.91       93.19      6.38 o 
   0   5   8      266.43      265.68      7.64 o 
   1   5   8      211.79      232.85      9.36 o 
   2   5   8      133.67      162.90     13.39 o 
   3   5   8       64.83       82.33     11.49 o 
  -6   6   8        0.03       -0.40      1.66 o 
  -5   6   8        1.78       -0.61      2.04 o 
  -4   6   8        1.31        0.21      3.60 o 
  -3   6   8       82.94       99.15      9.14 o 
  -2   6   8       49.47       58.66      7.29 o 
  -1   6   8       25.36       29.69      6.07 o 
   0   6   8       67.09       84.32      6.51 o 
   1   6   8        9.44       19.80      7.15 o 
   2   6   8        6.55       15.48      7.81 o 
  -5   7   8       19.92        0.96      1.79 o 
  -4   7   8       10.40        9.76      5.59 o 
  -3   7   8        3.70        1.99      4.39 o 
  -2   7   8       87.57       96.21      9.69 o 
  -1   7   8        2.08        2.17      3.35 o 
   0   7   8       24.41       38.54      5.64 o 
   1   7   8      106.30      123.06     13.17 o 
  -4   8   8       38.83       47.42      9.09 o 
  -3   8   8       16.91       34.69      7.48 o 
  -2   8   8       13.42       22.75      6.71 o 
  -1   8   8       78.22       96.31     10.75 o 
  -2  -8   9        1.86        2.41      6.30 o 
  -1  -8   9        0.08       -2.90      5.16 o 
   0  -8   9       22.09       18.84      6.82 o 
   1  -8   9      131.64      177.88     15.09 o 
   2  -8   9        2.80        7.78      4.32 o 
   3  -8   9       13.93       -1.41      1.41 o 
  -3  -7   9       24.73       27.21      8.24 o 
  -2  -7   9       23.06       27.50      7.52 o 
  -1  -7   9      187.82      216.64     13.81 o 
   0  -7   9        9.69       12.45      3.02 o 
   1  -7   9      198.60      236.26     16.73 o 
   2  -7   9        1.60        1.18      2.54 o 
   3  -7   9      109.17        0.42      1.95 o 
   4  -7   9       17.65        0.89      1.28 o 
  -4  -6   9        1.14       -0.24      5.96 o 
  -3  -6   9      104.77      153.01     12.66 o 
  -2  -6   9        0.52       -1.88      4.20 o 
  -1  -6   9      119.86      141.19     10.70 o 
   0  -6   9        8.72       10.01      2.70 o 
   1  -6   9       36.74       42.26      6.41 o 
   2  -6   9        5.14       15.72      3.28 o 
   3  -6   9      155.52      130.43     10.03 o 
   4  -6   9      167.46      221.34     13.49 o 
   5  -6   9       15.77       17.25      5.87 o 
  -5  -5   9        7.11       -2.45      2.45 o 
  -4  -5   9       28.98       25.77      7.32 o 
  -3  -5   9       30.94       42.68      7.49 o 
  -2  -5   9      231.36      241.36     13.01 o 
  -1  -5   9       18.64       20.39      3.00 o 
   0  -5   9       24.18       38.56      5.88 o 
   1  -5   9        0.07        0.04      2.11 o 
   2  -5   9      196.31      227.39      7.70 o 
   3  -5   9      184.78      199.11     11.52 o 
   4  -5   9      131.32      166.19     11.30 o 
   5  -5   9       80.17       97.55      9.97 o 
  -5  -4   9       36.35        1.42      2.19 o 
  -4  -4   9        9.13       18.83      6.08 o 
  -3  -4   9      102.66       97.74      9.15 o 
  -2  -4   9      334.66      361.61     14.46 o 
  -1  -4   9       32.22       31.50      3.32 o 
   0  -4   9      262.30      253.22     11.28 o 
   1  -4   9       79.47      106.50      7.27 o 
   2  -4   9      525.55      483.76     16.35 o 
   3  -4   9      668.96      649.35     20.18 o 
   4  -4   9       15.07       16.18      5.05 o 
   5  -4   9      121.04      148.84     11.46 o 
  -6  -3   9        3.71       -1.62      1.98 o 
  -5  -3   9        4.15        7.04      5.08 o 
  -4  -3   9        1.72        4.98      4.20 o 
  -3  -3   9        4.77        4.71      3.78 o 
  -2  -3   9       36.19       34.66      5.19 o 
  -1  -3   9      613.66      662.77     17.43 o 
   0  -3   9       21.37       26.27      3.07 o 
   1  -3   9      439.46      459.03     11.42 o 
   2  -3   9       72.93       78.63      4.77 o 
   3  -3   9      293.23      290.04      9.00 o 
   4  -3   9       83.12      108.10      9.15 o 
   5  -3   9      122.76      155.26     11.20 o 
  -6  -2   9        5.38        2.33      2.25 o 
  -5  -2   9       46.93       59.67      8.34 o 
  -4  -2   9        7.15        9.32      4.53 o 
  -3  -2   9      837.85      910.49     17.14 o 
  -2  -2   9        4.95        4.88      1.77 o 
  -1  -2   9     1184.46     1195.98     16.17 o 
   0  -2   9      939.99      949.94     13.43 o 
   1  -2   9      487.90      483.67      7.36 o 
   2  -2   9      734.02      765.21     14.35 o 
   3  -2   9      170.12      160.34     17.40 o 
   4  -2   9      167.48      193.29      8.19 o 
   5  -2   9       25.92       30.75      4.84 o 
  -6  -1   9        2.52       -1.49      1.59 o 
  -5  -1   9      214.82      295.64     14.92 o 
  -4  -1   9        5.90       11.66      4.41 o 
  -3  -1   9      581.87      653.75     12.40 o 
  -2  -1   9      192.31      189.71      7.52 o 
  -1  -1   9       66.63       65.21      3.53 o 
   0  -1   9      705.05      657.15      9.98 o 
   1  -1   9       73.56       80.06      4.85 o 
   2  -1   9      843.58      907.87     25.66 o 
   3  -1   9       31.30       32.43      4.00 o 
   4  -1   9       55.53       71.90      5.72 o 
   5  -1   9      112.19      139.46      7.98 o 
  -6   0   9        1.86        0.03      4.10 o 
  -5   0   9       58.41       71.47      8.77 o 
  -4   0   9      504.05      557.88     21.56 o 
  -3   0   9      377.64      408.88      9.77 o 
  -2   0   9       87.28       71.43      4.15 o 
  -1   0   9      421.42      433.29     14.04 o 
   0   0   9       67.94       54.27      2.57 o 
   1   0   9      992.23     1022.74     33.18 o 
   2   0   9       62.42       57.58      4.77 o 
   3   0   9      324.06      343.00     10.17 o 
   4   0   9       26.87       34.75      4.56 o 
   5   0   9       98.79      129.15     12.71 o 
  -7   1   9        0.06       -0.39      2.66 o 
  -6   1   9       73.69       89.68     10.52 o 
  -5   1   9        4.75        3.26      2.41 o 
  -4   1   9      241.07      258.61      8.30 o 
  -3   1   9     1216.84     1288.57     18.68 o 
  -2   1   9        0.92        1.32      1.50 o 
  -1   1   9      223.41      228.17      6.22 o 
   0   1   9      299.00      324.48      5.89 o 
   1   1   9      733.39      729.28     14.39 o 
   2   1   9      322.11      318.94      9.72 o 
   3   1   9      205.49      222.68      8.52 o 
   4   1   9      261.25      303.59     16.85 o 
   5   1   9        1.12       -0.61      3.19 o 
  -7   2   9        3.33       -0.40      2.27 o 
  -6   2   9       10.35       15.33      5.89 o 
  -5   2   9      116.71      126.81      6.63 o 
  -4   2   9       56.01       40.89      5.56 o 
  -3   2   9       74.69       70.99      6.61 o 
  -2   2   9      181.62      166.15      9.25 o 
  -1   2   9       19.05       18.55      4.23 o 
   0   2   9      211.23      208.60     11.80 o 
   1   2   9      149.95      147.77      6.87 o 
   2   2   9      320.74      325.46     10.19 o 
   3   2   9       49.50       37.83      4.58 o 
   4   2   9      112.73        3.47      5.50 o 
   5   2   9        3.54       -1.06      3.00 o 
  -6   3   9       43.32       41.68      5.22 o 
  -5   3   9      131.79      156.57     10.36 o 
  -4   3   9       91.30       89.71      7.71 o 
  -3   3   9       17.49       14.48      4.10 o 
  -2   3   9      268.19      312.39     13.18 o 
  -1   3   9       78.06       94.76      7.73 o 
   0   3   9      530.07      568.79     13.50 o 
   1   3   9      158.99      156.24     13.11 o 
   2   3   9       39.77       35.00      4.49 o 
   3   3   9      177.76      156.46     12.62 o 
   4   3   9        0.58       -1.45      2.57 o 
  -6   4   9       24.40       41.10      7.28 o 
  -5   4   9        0.06       -2.72      2.72 o 
  -4   4   9       41.06       45.50      6.67 o 
  -3   4   9       25.38       31.38      5.55 o 
  -2   4   9      263.56      290.16     13.58 o 
  -1   4   9      182.74      199.57     10.96 o 
   0   4   9      234.29      248.02     15.85 o 
   1   4   9       52.26       66.41      5.79 o 
   2   4   9        0.27        1.14      3.08 o 
   3   4   9      114.27      114.73     12.47 o 
   4   4   9        0.78        2.79      7.15 o 
  -6   5   9       15.94       21.30      6.51 o 
  -5   5   9       38.16       31.88      6.69 o 
  -4   5   9       16.61       10.01      4.59 o 
  -3   5   9       24.29       25.63      5.82 o 
  -2   5   9       48.72       39.43      6.60 o 
  -1   5   9      287.43      310.14     14.46 o 
   0   5   9      477.85      526.37     14.22 o 
   1   5   9      112.30      127.92      7.76 o 
   2   5   9       49.10       74.77     10.91 o 
   3   5   9       22.22       31.17      9.29 o 
  -5   6   9       74.79        0.68      1.72 o 
  -4   6   9        2.39       -3.07      3.15 o 
  -3   6   9       63.08       73.68      8.84 o 
  -2   6   9       18.63       16.54      5.31 o 
  -1   6   9       93.28      106.84      9.71 o 
   0   6   9      133.37      148.91      8.41 o 
   1   6   9        0.11        2.36      6.35 o 
   2   6   9       82.76      114.65     13.68 o 
  -5   7   9        0.90       -0.70      1.95 o 
  -4   7   9       93.75      118.93     11.59 o 
  -3   7   9        1.68       -3.63      3.63 o 
  -2   7   9      143.36      177.78     12.57 o 
  -1   7   9        1.91       -0.33      4.21 o 
   0   7   9       41.69       60.40      6.71 o 
   1   7   9        0.86        0.11      7.31 o 
  -3   8   9        1.96       -1.79      5.03 o 
  -2   8   9        7.17        6.49      5.84 o 
  -1   8   9        1.18        4.20      5.01 o 
  -1  -8  10        3.76        2.73      6.11 o 
   0  -8  10       63.73       55.59      9.40 o 
   1  -8  10        0.75        2.51      2.94 o 
   2  -8  10      154.13      161.79     13.20 o 
  -3  -7  10        2.82        7.38      6.47 o 
  -2  -7  10        6.20        9.40      6.15 o 
  -1  -7  10       10.52        2.83      5.02 o 
   0  -7  10       71.29       78.08      9.44 o 
   1  -7  10       30.50       44.65     12.33 o 
   2  -7  10       20.13       23.31      5.56 o 
   3  -7  10       41.87       -1.12      1.12 o 
   4  -7  10        2.64        0.47      1.77 o 
  -4  -6  10       11.24        8.37      7.07 o 
  -3  -6  10       71.84       86.58     10.73 o 
  -2  -6  10        5.10        4.77      5.03 o 
  -1  -6  10      153.14      175.27     11.88 o 
   0  -6  10      171.30      194.50      7.74 o 
   1  -6  10      134.76      143.73      7.00 o 
   2  -6  10      309.63      302.78     14.11 o 
   3  -6  10       29.64        3.42      3.50 o 
   4  -6  10      158.97      204.21     13.50 o 
  -4  -5  10        6.97        9.25      6.08 o 
  -3  -5  10       81.91       99.40      9.68 o 
  -2  -5  10        3.01        8.86      4.99 o 
  -1  -5  10      571.86      642.90     15.42 o 
   0  -5  10      223.41      238.00      8.04 o 
   1  -5  10        5.25        8.15      2.54 o 
   2  -5  10       51.71       51.98      6.64 o 
   3  -5  10        0.57        0.40      2.98 o 
   4  -5  10      176.58      213.21     13.29 o 
   5  -5  10       51.56       71.69      9.36 o 
  -5  -4  10        3.77        4.24      5.75 o 
  -4  -4  10       32.89       46.78      8.12 o 
  -3  -4  10       19.95       23.70      5.76 o 
  -2  -4  10      178.54      195.29     11.14 o 
  -1  -4  10      176.27      200.16      7.73 o 
   0  -4  10      190.33      191.87      6.79 o 
   1  -4  10      471.43      498.36     10.80 o 
   2  -4  10        2.20        3.40      2.97 o 
   3  -4  10       36.81       50.08      6.69 o 
   4  -4  10       79.76       95.83      9.36 o 
   5  -4  10       86.11      119.60     10.67 o 
  -5  -3  10        4.10        5.10      5.17 o 
  -4  -3  10      202.79      213.89     13.15 o 
  -3  -3  10       29.51       24.80      5.44 o 
  -2  -3  10      234.03      230.19      7.23 o 
  -1  -3  10      682.18      696.33     12.52 o 
   0  -3  10       89.56       86.50      4.57 o 
   1  -3  10      350.32      358.92     13.51 o 
   2  -3  10        0.98        3.74      2.11 o 
   3  -3  10      404.28      421.59     16.32 o 
   4  -3  10       69.04       88.86      9.00 o 
   5  -3  10       80.98       64.60      8.68 o 
  -6  -2  10       39.57       55.36      9.72 o 
  -5  -2  10       75.49      107.14     10.74 o 
  -4  -2  10        1.20       -0.10      3.85 o 
  -3  -2  10       57.29       66.80      4.46 o 
  -2  -2  10        9.16       11.85      2.33 o 
  -1  -2  10       46.19       44.44      3.64 o 
   0  -2  10       28.87       37.03      4.96 o 
   1  -2  10      163.62      176.14      9.57 o 
   2  -2  10        8.83       10.36      2.79 o 
   3  -2  10        0.80        0.26      2.33 o 
   4  -2  10      316.83      340.27     11.18 o 
   5  -2  10       25.69       23.38      5.90 o 
  -6  -1  10        0.37       -1.35      5.51 o 
  -5  -1  10       99.21      108.05     10.59 o 
  -4  -1  10       61.83       63.50      7.95 o 
  -3  -1  10       51.94       56.71      4.43 o 
  -2  -1  10      312.18      309.34      9.08 o 
  -1  -1  10        9.88        8.72      1.97 o 
   0  -1  10      509.71      515.05     17.95 o 
   1  -1  10        0.59        0.30      1.85 o 
   2  -1  10     1749.12     1850.20     25.80 o 
   3  -1  10      162.92      171.37      7.72 o 
   4  -1  10       97.58      110.00      7.10 o 
   5  -1  10       62.95       68.73      6.77 o 
  -6   0  10       16.02       19.11      6.86 o 
  -5   0  10        8.69        5.84      4.84 o 
  -4   0  10       34.85       49.66      4.50 o 
  -3   0  10      379.30      416.56     10.25 o 
  -2   0  10      300.89      293.29     12.65 o 
  -1   0  10        0.98        1.92      1.51 o 
   0   0  10      310.06      279.47     11.70 o 
   1   0  10       58.09       65.79      4.95 o 
   2   0  10      547.83      543.94     13.11 o 
   3   0  10      691.42      732.12     15.88 o 
   4   0  10        4.83        5.24      3.05 o 
   5   0  10       42.28       44.94     10.08 o 
  -6   1  10        3.22       13.56      6.09 o 
  -5   1  10        2.45       -0.90      2.14 o 
  -4   1  10       12.76       20.85      3.34 o 
  -3   1  10      380.09      414.42     12.32 o 
  -2   1  10      301.84      344.71     11.28 o 
  -1   1  10      966.83     1000.88     14.52 o 
   0   1  10        3.07        0.48      1.97 o 
   1   1  10      346.12      353.83     10.49 o 
   2   1  10       14.40       18.23      3.55 o 
   3   1  10       84.75       88.89      6.14 o 
   5   1  10        5.88       -0.39      3.39 o 
  -6   2  10        3.51        6.56      4.69 o 
  -5   2  10       15.01       10.98      3.19 o 
  -4   2  10      213.09      262.47     12.62 o 
  -3   2  10      835.65      834.33     22.16 o 
  -2   2  10       19.74       15.06      3.89 o 
  -1   2  10      615.78      648.47     19.76 o 
   0   2  10      230.24      204.60      8.27 o 
   1   2  10       70.78       71.80      5.56 o 
   2   2  10      504.72      520.70     21.55 o 
   3   2  10        5.74        1.65      3.03 o 
   4   2  10      127.35        1.99      2.98 o 
  -6   3  10        3.16        4.01      4.27 o 
  -5   3  10      124.46      147.24     10.43 o 
  -4   3  10        0.95        4.57      3.35 o 
  -3   3  10      111.71      132.79      9.54 o 
  -2   3  10      157.93      153.00      9.68 o 
  -1   3  10        9.72       12.26      4.23 o 
   0   3  10       64.67       66.62      5.58 o 
   1   3  10       63.32       60.34      5.63 o 
   2   3  10       46.46       51.20      5.56 o 
   3   3  10       57.23        2.25      5.38 o 
   4   3  10       53.49        0.78      3.36 o 
  -6   4  10        6.77        6.12      4.42 o 
  -5   4  10       18.69       37.98      7.02 o 
  -4   4  10      179.83      192.54     12.04 o 
  -3   4  10      230.12      248.02     13.24 o 
  -2   4  10       87.86       90.78      8.37 o 
  -1   4  10      239.89      266.04     13.40 o 
   0   4  10      431.41      491.10     13.60 o 
   1   4  10      209.39      223.71      9.73 o 
   2   4  10        1.52        0.96      2.99 o 
   3   4  10       32.94       51.90     10.49 o 
  -6   5  10       12.62       21.58      6.65 o 
  -5   5  10       20.66        3.65      3.31 o 
  -4   5  10       39.77       41.37      7.42 o 
  -3   5  10       58.10       62.25      8.21 o 
  -2   5  10        0.30        3.24      3.97 o 
  -1   5  10        4.25        9.75      4.73 o 
   0   5  10       22.51       33.45      5.15 o 
   1   5  10      206.15      251.10     10.74 o 
   2   5  10       34.40       38.27      9.60 o 
  -5   6  10      110.32        1.99      2.12 o 
  -4   6  10        9.44       -0.70      1.79 o 
  -3   6  10       33.01       56.10      8.68 o 
  -2   6  10        1.81       -1.35      3.97 o 
  -1   6  10       33.93       53.65      8.12 o 
   0   6  10       33.95       50.14      6.69 o 
   1   6  10        8.53       11.27      7.49 o 
   2   6  10       73.45       72.90     12.51 o 
  -4   7  10        7.07        9.39      6.08 o 
  -3   7  10        4.42        9.19      5.89 o 
  -2   7  10        3.77        0.68      4.83 o 
  -1   7  10        7.78       10.33      5.43 o 
   0   7  10       85.76       99.58     12.89 o 
   0  -8  11       14.45       24.55      7.63 o 
   1  -8  11        0.03       -0.25      2.62 o 
  -2  -7  11       54.49       54.21      9.41 o 
  -1  -7  11       67.49      110.41     11.10 o 
   0  -7  11        4.63        8.97      5.52 o 
   1  -7  11       56.27       77.93      6.53 o 
   2  -7  11        7.56        5.30      3.82 o 
   3  -7  11       52.22        1.35      1.76 o 
  -3  -6  11        0.56       -0.10      5.38 o 
  -2  -6  11       19.88       25.26      6.92 o 
  -1  -6  11        1.58        6.86      4.76 o 
   0  -6  11       20.95       32.28      6.23 o 
   1  -6  11       82.59      102.21      6.20 o 
   2  -6  11        7.49        9.25      4.03 o 
   3  -6  11       71.60        0.92      1.07 o 
   4  -6  11       14.45       20.70      6.49 o 
  -4  -5  11       18.42       24.20      7.56 o 
  -3  -5  11       38.87       51.45      8.27 o 
  -2  -5  11       87.92      108.83      9.97 o 
  -1  -5  11      139.65      183.51      7.43 o 
   0  -5  11       10.46       17.73      3.30 o 
   1  -5  11       83.00      100.71      8.19 o 
   2  -5  11      228.84      257.41     13.29 o 
   3  -5  11        0.20        0.22      3.14 o 
   4  -5  11       64.48       73.40      8.81 o 
  -5  -4  11       15.51       19.83      7.62 o 
  -4  -4  11       24.40       34.27      7.73 o 
  -3  -4  11        7.31       13.14      5.34 o 
  -2  -4  11       61.64       69.67      7.71 o 
  -1  -4  11      138.56      133.24      6.10 o 
   0  -4  11      529.33      552.09     16.45 o 
   1  -4  11        2.01        3.43      2.72 o 
   2  -4  11      309.87      328.90     14.64 o 
   3  -4  11      214.65      240.00     13.49 o 
   4  -4  11       48.92       69.94      8.35 o 
  -5  -3  11        9.43       15.94      6.49 o 
  -4  -3  11      138.05      153.15     11.34 o 
  -3  -3  11        0.14        1.52      3.54 o 
  -2  -3  11       25.52       38.13      3.72 o 
  -1  -3  11       10.39       10.04      2.39 o 
   0  -3  11      161.39      144.50      5.81 o 
   1  -3  11      390.95      388.72     14.92 o 
   2  -3  11       78.77       71.77      7.29 o 
   3  -3  11      182.60      201.52     12.22 o 
   4  -3  11       69.77       72.99      8.62 o 
   5  -3  11       69.25      108.27     10.85 o 
  -6  -2  11       24.01       46.58      9.54 o 
  -5  -2  11        0.36       -2.71      4.31 o 
  -4  -2  11       78.39       87.13      9.32 o 
  -3  -2  11      180.31      193.49      7.19 o 
  -2  -2  11        4.03        4.99      2.00 o 
  -1  -2  11      961.82     1030.91     15.85 o 
   0  -2  11      118.17      125.28      5.06 o 
   1  -2  11      558.84      561.05     17.92 o 
   2  -2  11      178.78      151.92      9.04 o 
   3  -2  11       30.56       33.78      5.95 o 
   4  -2  11      197.35      236.65      9.93 o 
   5  -2  11       11.57        6.76      4.98 o 
  -6  -1  11        0.10        0.59      5.68 o 
  -5  -1  11       25.26       40.91      7.98 o 
  -4  -1  11        0.06        4.13      3.72 o 
  -3  -1  11      160.34      182.84     10.45 o 
  -2  -1  11      126.21      154.46      7.80 o 
  -1  -1  11      162.11      156.60      5.83 o 
   0  -1  11      515.37      487.54     16.33 o 
   1  -1  11        7.93        2.28      2.46 o 
   2  -1  11       89.50       88.23      6.06 o 
   3  -1  11       23.04       29.89      4.57 o 
   4  -1  11      168.46      199.40     16.42 o 
   5  -1  11      113.58      152.39      9.12 o 
  -6   0  11       21.93       31.00      7.70 o 
  -5   0  11       30.79       52.30      8.20 o 
  -4   0  11      306.01      339.65     10.21 o 
  -3   0  11      127.37      176.78      7.17 o 
  -2   0  11      263.06      280.80      8.22 o 
  -1   0  11      154.67      136.55      6.99 o 
   0   0  11       76.78       71.42      6.88 o 
   1   0  11      155.24      152.18      7.29 o 
   2   0  11       35.07       41.30      4.88 o 
   3   0  11       46.36       45.43      9.48 o 
   4   0  11       76.62       88.82      6.94 o 
  -6   1  11       52.11       66.60     10.20 o 
  -5   1  11        9.63       13.17      3.42 o 
  -4   1  11       22.93       19.79      4.56 o 
  -3   1  11       50.56       40.52      4.18 o 
  -2   1  11      336.16      366.72      9.35 o 
  -1   1  11      269.17      256.95      7.19 o 
   0   1  11        2.54        2.99      2.49 o 
   1   1  11      203.54      221.41      8.78 o 
   2   1  11       64.52       66.83      8.01 o 
   3   1  11      166.47      205.79      9.13 o 
   4   1  11       72.17        3.44      3.14 o 
  -6   2  11       98.22      120.11     11.34 o 
  -5   2  11       41.91       47.26      5.02 o 
  -4   2  11        7.59        4.96      2.39 o 
  -3   2  11        2.71        0.07      2.80 o 
  -2   2  11       24.09       28.54      5.45 o 
  -1   2  11      195.46      210.57     11.95 o 
   0   2  11        3.64        2.99      2.80 o 
   1   2  11       25.50       28.53      4.33 o 
   2   2  11      142.59      153.89      8.00 o 
   3   2  11       69.05       64.44      8.20 o 
   4   2  11      117.79        2.23      3.00 o 
  -6   3  11        1.93       -1.27      2.68 o 
  -5   3  11       15.06       16.19      5.40 o 
  -4   3  11       27.32       19.85      5.37 o 
  -3   3  11       72.84       86.29      7.99 o 
  -2   3  11       74.88       72.25      7.50 o 
  -1   3  11      116.39      132.57     10.24 o 
   0   3  11      288.26      324.18     11.11 o 
   1   3  11        3.60        2.08      2.87 o 
   2   3  11      351.83      341.35     47.31 o 
   3   3  11       64.42       -1.17      2.65 o 
  -6   4  11       42.58       65.40      8.98 o 
  -5   4  11       10.02       17.27      5.50 o 
  -4   4  11        5.01        2.16      3.82 o 
  -3   4  11       25.13       28.87      6.00 o 
  -2   4  11      221.02      257.74     13.70 o 
  -1   4  11       19.13       19.96      5.59 o 
   0   4  11      187.93      240.03     15.22 o 
   1   4  11       17.05       17.43      4.34 o 
   2   4  11       66.87       75.38      6.88 o 
   3   4  11      129.14      151.58     15.23 o 
  -5   5  11        7.09        0.00      1.51 o 
  -4   5  11       93.89       13.53      4.94 o 
  -3   5  11       38.23       37.91      7.34 o 
  -2   5  11       23.68       30.66      6.64 o 
  -1   5  11      120.14      127.55     10.81 o 
   0   5  11        3.34        2.94      3.69 o 
   1   5  11       38.28       47.71     15.25 o 
   2   5  11        1.05        8.03      7.42 o 
  -5   6  11       10.76       -1.94      1.94 o 
  -4   6  11       50.82       -0.85      1.45 o 
  -3   6  11      177.51      189.51     13.47 o 
  -2   6  11       33.80       32.69      7.67 o 
  -1   6  11        2.50        9.01      5.22 o 
   0   6  11       19.40       18.74      5.03 o 
   1   6  11       10.73       18.81      8.72 o 
  -3   7  11       19.45       19.65      6.71 o 
  -2   7  11       20.24       27.67      7.55 o 
  -1   7  11       25.42       33.86      8.35 o 
  -2  -7  12        3.56       -2.89      5.48 o 
  -1  -7  12        4.30        8.72      6.01 o 
   0  -7  12      129.09      178.20     13.42 o 
   1  -7  12       88.60      105.27      9.41 o 
   2  -7  12       37.73       37.17      7.31 o 
  -3  -6  12       19.26       24.27      7.63 o 
  -2  -6  12       44.47       54.16      8.76 o 
  -1  -6  12        2.28        1.97      4.34 o 
   0  -6  12        5.84        5.49      2.89 o 
   1  -6  12      131.35      159.81     10.74 o 
   2  -6  12       14.37        0.07      2.48 o 
   3  -6  12       19.23        0.93      1.53 o 
  -4  -5  12        0.08        1.02      5.48 o 
  -3  -5  12       52.23       58.30      8.83 o 
  -2  -5  12        3.70        4.35      4.67 o 
  -1  -5  12      147.19      162.77      7.31 o 
   0  -5  12       52.46       68.33      5.38 o 
   1  -5  12       39.30       54.58      7.02 o 
   3  -5  12        0.80        0.45      1.10 o 
   4  -5  12       13.03       15.84      6.25 o 
  -4  -4  12        2.60        4.14      5.52 o 
  -3  -4  12       28.72       45.11      7.55 o 
  -2  -4  12       86.20       92.89      8.80 o 
  -1  -4  12        0.37       -0.90      1.95 o 
   0  -4  12       21.27       40.18      5.96 o 
   1  -4  12        6.73        9.61      3.58 o 
   2  -4  12       44.38       38.83      6.39 o 
   3  -4  12       62.71      101.67     10.00 o 
   4  -4  12       44.47       72.93      9.43 o 
  -5  -3  12       20.67       26.86      7.80 o 
  -4  -3  12       29.84       34.30      7.31 o 
  -3  -3  12        1.77        5.72      4.35 o 
  -2  -3  12      176.63      180.50      7.17 o 
  -1  -3  12      125.57      107.88      5.59 o 
   0  -3  12        3.76        5.51      3.19 o 
   1  -3  12       78.66       91.66      8.17 o 
   2  -3  12       63.93       56.79      7.35 o 
   3  -3  12      267.02      294.63     15.08 o 
   4  -3  12        4.16        5.20      4.94 o 
  -5  -2  12        4.80        3.78      5.62 o 
  -4  -2  12       42.99       44.59      7.41 o 
  -3  -2  12       35.50       32.46      3.88 o 
  -2  -2  12        3.84        4.94      4.66 o 
  -1  -2  12      259.71      290.89     19.33 o 
   0  -2  12       83.32       83.15      7.55 o 
   1  -2  12      284.50      312.70     13.99 o 
   2  -2  12        0.93       -1.05      2.47 o 
   3  -2  12      262.57      284.44     10.58 o 
   4  -2  12       84.34       86.42      9.57 o 
  -6  -1  12       13.69       20.40      7.70 o 
  -5  -1  12       36.93       44.32      8.30 o 
  -4  -1  12        2.51        5.30      4.50 o 
  -3  -1  12       57.06       58.29      4.81 o 
  -2  -1  12       15.04        7.88      2.34 o 
  -1  -1  12      117.50      140.12      5.70 o 
   0  -1  12      103.10      105.62      8.41 o 
   1  -1  12      165.81      207.91      8.65 o 
   2  -1  12       85.23       83.15      6.31 o 
   3  -1  12       29.07       39.52      5.19 o 
   4  -1  12       54.45       74.63      7.14 o 
  -6   0  12        8.03       15.41      6.92 o 
  -5   0  12       36.71       51.09      8.41 o 
  -4   0  12       93.97      119.18      6.90 o 
  -3   0  12      142.64      168.90     13.98 o 
  -2   0  12       66.08       69.58      4.87 o 
  -1   0  12      178.75      193.38     10.95 o 
   0   0  12      892.08      903.36     24.38 o 
   1   0  12      205.70      218.94      9.09 o 
   2   0  12      244.59      269.01     10.33 o 
   3   0  12      148.06      178.26      9.01 o 
   4   0  12       55.39       65.53      6.64 o 
  -6   1  12       14.99       12.08      6.95 o 
  -5   1  12       12.74       23.93      4.20 o 
  -4   1  12       72.88       88.94      6.13 o 
  -3   1  12        0.43        0.39      3.45 o 
  -2   1  12       36.27       52.78      5.86 o 
  -1   1  12        4.72       10.21      3.88 o 
   0   1  12       58.59       60.35      7.20 o 
   1   1  12      514.55      514.17     18.68 o 
   2   1  12       39.74       33.82      4.90 o 
   3   1  12       17.02       21.08      4.62 o 
   4   1  12        1.26       -0.07      3.40 o 
  -6   2  12       16.68       20.91      7.34 o 
  -5   2  12        6.74       10.27      3.23 o 
  -4   2  12        6.14        5.72      2.89 o 
  -3   2  12      261.69      280.86      9.29 o 
  -2   2  12       19.63       19.14      2.99 o 
  -1   2  12      599.20      659.04     21.58 o 
   0   2  12       56.40       61.99      5.92 o 
   1   2  12      198.17      223.20     12.25 o 
   2   2  12      134.22      140.97      8.32 o 
   3   2  12       17.03        7.67     11.27 o 
  -6   3  12       11.29       17.14      4.19 o 
  -5   3  12       65.13       91.53      6.67 o 
  -4   3  12       22.03       27.88      6.40 o 
  -3   3  12      169.95      200.41     12.29 o 
  -2   3  12        8.69        6.28      3.85 o 
  -1   3  12      113.08      138.94     10.92 o 
   0   3  12       36.88       35.83      6.63 o 
   1   3  12       10.16       11.14      4.00 o 
   2   3  12       39.88       33.66     29.18 o 
   3   3  12        6.21        1.19      3.28 o 
  -5   4  12       40.90       57.35      8.20 o 
  -4   4  12       28.24       28.66      6.44 o 
  -3   4  12        3.25        3.79      3.84 o 
  -2   4  12       33.19       56.12      8.27 o 
  -1   4  12       18.48       14.18      5.62 o 
   0   4  12        9.15        8.20      3.96 o 
   1   4  12       19.41       19.86      4.76 o 
   2   4  12        2.03        2.26      6.22 o 
  -5   5  12        0.75       -0.38      1.73 o 
  -4   5  12        8.92        1.63      1.70 o 
  -3   5  12        0.20        0.00      4.11 o 
  -2   5  12       57.24       67.17      9.25 o 
  -1   5  12      231.28      261.73     15.17 o 
   0   5  12       53.57       63.02      6.96 o 
   1   5  12       35.57       65.09      7.05 o 
  -4   6  12        1.41        0.82      1.99 o 
  -3   6  12        5.73        5.77      5.51 o 
  -2   6  12       22.31       25.16      7.32 o 
  -1   6  12       16.91       22.52      6.96 o 
   0   6  12       14.70       21.62      5.53 o 
  -1  -7  13        4.32        2.22      5.65 o 
   1  -7  13        1.65       -3.19      3.40 o 
  -2  -6  13       33.11       36.72      8.21 o 
  -1  -6  13       10.82       15.40      6.19 o 
   0  -6  13        9.32       10.43      4.34 o 
   1  -6  13       45.41       43.40      7.06 o 
   2  -6  13       15.09        0.67      1.65 o 
   3  -6  13       92.10        0.26      1.67 o 
  -3  -5  13       57.37       95.62     10.95 o 
  -2  -5  13        0.03        2.62      4.76 o 
  -1  -5  13        1.45       -1.03      2.18 o 
   0  -5  13        0.25        0.32      2.91 o 
   1  -5  13       25.18       37.10      6.54 o 
   2  -5  13       50.32        1.67      2.87 o 
   3  -5  13       78.34       -0.56      1.34 o 
  -4  -4  13        2.82        2.90      5.41 o 
  -3  -4  13       46.11       63.52      8.87 o 
  -2  -4  13       79.09       97.25      9.26 o 
  -1  -4  13       32.61       40.79      4.44 o 
   0  -4  13      199.31      208.12     11.86 o 
   1  -4  13        4.55        2.44      3.49 o 
   3  -4  13       16.09       23.81      6.57 o 
   4  -4  13       59.83       77.84     10.31 o 
  -5  -3  13        1.29        1.73      5.73 o 
  -4  -3  13        3.22        1.12      4.80 o 
  -3  -3  13        2.81        4.78      4.78 o 
  -2  -3  13      145.78      174.85      7.43 o 
  -1  -3  13        5.72        4.78      2.37 o 
   0  -3  13      230.14      231.98     12.18 o 
   1  -3  13       87.46       86.79      8.26 o 
   2  -3  13       65.43       50.14      7.09 o 
   3  -3  13       76.10       94.06      9.92 o 
   4  -3  13        8.59        7.15      4.83 o 
  -5  -2  13       27.55       35.50      8.27 o 
  -4  -2  13       81.76      125.89     10.98 o 
  -3  -2  13       14.38       18.01      3.56 o 
  -2  -2  13       93.35      104.68      9.46 o 
  -1  -2  13      206.13      208.01     11.48 o 
   0  -2  13        0.75        1.51      2.66 o 
   1  -2  13       38.70       44.38      6.35 o 
   2  -2  13      217.10      216.11     10.33 o 
   3  -2  13       23.27       26.92      5.01 o 
   4  -2  13       53.79       61.98      9.12 o 
  -5  -1  13        6.22       11.97      5.97 o 
  -4  -1  13       27.14       41.70      7.21 o 
  -3  -1  13       22.67       30.09      6.74 o 
  -2  -1  13        0.48        2.45      2.14 o 
  -1  -1  13      242.68      235.04     12.29 o 
   0  -1  13      135.47      140.04      9.80 o 
   1  -1  13      281.87      355.89     16.03 o 
   2  -1  13       25.81       19.83      4.30 o 
   3  -1  13        4.53        5.56      4.07 o 
   4  -1  13       32.21       34.00      5.75 o 
  -6   0  13        0.35        0.61      6.09 o 
  -5   0  13       16.17       28.45      7.21 o 
  -4   0  13       17.05       12.96      3.39 o 
  -3   0  13        1.07        2.90      2.29 o 
  -2   0  13       66.68       70.14      5.03 o 
  -1   0  13       43.93       39.72      5.90 o 
   0   0  13       16.05       24.46      5.44 o 
   1   0  13        0.88       -0.06      2.58 o 
   2   0  13      139.33      163.65      8.77 o 
   3   0  13       36.99       46.53      6.00 o 
   4   0  13       15.63       19.96      5.10 o 
  -6   1  13        0.86       -4.99      5.31 o 
  -5   1  13        7.48       15.42      4.14 o 
  -4   1  13      215.84      260.20     24.04 o 
  -3   1  13        0.29        0.71      2.05 o 
  -2   1  13      195.04      228.11     12.87 o 
  -1   1  13       11.80        8.98      4.13 o 
   0   1  13       88.01      102.00      9.23 o 
   1   1  13       72.56       78.76      8.52 o 
   2   1  13      106.09      117.98      7.94 o 
  -6   2  13        2.15        1.42      5.59 o 
  -5   2  13        0.09        0.59      3.02 o 
  -4   2  13       32.81       37.79      4.79 o 
  -3   2  13       38.41       43.97      4.70 o 
  -2   2  13        6.05       18.74      5.36 o 
  -1   2  13        7.16        8.68      4.69 o 
   0   2  13       94.03      108.43      9.83 o 
   1   2  13      205.27      216.46     25.10 o 
   2   2  13       10.30        5.24      3.69 o 
   3   2  13       52.88       70.31      9.11 o 
  -5   3  13        9.05       14.02      3.79 o 
  -4   3  13        3.64        9.98      3.61 o 
  -3   3  13       93.17      118.72     10.21 o 
  -2   3  13       32.63       26.83      6.37 o 
  -1   3  13       25.03       23.84      6.29 o 
   0   3  13       81.98       87.79      7.18 o 
   1   3  13        0.62        1.87      3.27 o 
  -5   4  13       12.29       22.39      6.74 o 
  -4   4  13        3.18       -1.88      2.34 o 
  -2   4  13       82.20       87.09      9.60 o 
  -1   4  13      147.60      188.57     13.50 o 
   0   4  13      122.40      153.13      9.41 o 
   1   4  13       22.28       16.00      4.90 o 
   2   4  13       25.31       41.66     10.49 o 
  -4   5  13        8.34        2.34      1.84 o 
  -3   5  13       10.94       22.20      6.61 o 
  -2   5  13        3.14        0.70      4.70 o 
  -1   5  13       80.48      125.61     11.74 o 
   0   5  13       15.42       24.54      5.62 o 
   1   5  13       55.05       63.85      7.38 o 
  -3   6  13       31.23       26.71      7.68 o 
  -2   6  13        6.24       11.45      6.44 o 
  -1   6  13       79.41       93.14     11.27 o 
  -2  -6  14        7.21       14.02      6.53 o 
   0  -6  14        5.61       11.76      4.74 o 
   1  -6  14       54.15       55.26      8.13 o 
   2  -6  14        8.41       -1.46      1.46 o 
  -3  -5  14        0.35        2.34      5.89 o 
  -2  -5  14       99.83      142.78     11.69 o 
  -1  -5  14       34.63       39.87      6.39 o 
   0  -5  14       21.33       30.25      6.12 o 
   1  -5  14        7.13        0.82      3.03 o 
   2  -5  14        9.77        0.71      1.63 o 
   3  -5  14        5.64        0.47      1.97 o 
  -4  -4  14       17.58       24.34      7.66 o 
  -3  -4  14        6.72       12.23      5.73 o 
  -2  -4  14       27.40       32.08      6.67 o 
  -1  -4  14       59.65       70.47      7.96 o 
   0  -4  14       91.12      108.22      9.43 o 
   1  -4  14        4.94        8.21      4.27 o 
   2  -4  14       44.51       -0.11      1.19 o 
   3  -4  14       19.75       28.48      7.31 o 
  -4  -3  14        2.97        0.71      4.91 o 
  -3  -3  14       43.22       58.45      8.35 o 
  -2  -3  14       92.23      119.69      6.74 o 
  -1  -3  14        6.09        5.50      3.85 o 
   0  -3  14       54.38       65.64      7.74 o 
   1  -3  14       12.45       10.01      4.45 o 
   2  -3  14       47.21        2.22      3.54 o 
   3  -3  14       33.54       39.30      7.88 o 
  -5  -2  14        8.60       14.27      6.82 o 
  -4  -2  14       13.15       18.62      6.29 o 
  -3  -2  14        1.77        2.53      2.50 o 
  -2  -2  14       19.94       30.40      5.37 o 
  -1  -2  14        0.96        2.13      3.03 o 
   0  -2  14       81.36       99.22      9.12 o 
   1  -2  14       28.77       20.07      5.47 o 
   2  -2  14       10.59       20.93      5.97 o 
   3  -2  14      152.54      186.45     13.12 o 
  -5  -1  14       27.81       31.21      7.92 o 
  -4  -1  14       12.78       17.22      5.90 o 
  -3  -1  14      114.55      158.34      7.44 o 
  -2  -1  14       44.70       46.25      6.72 o 
  -1  -1  14       86.66       99.47      8.66 o 
   0  -1  14       16.11       14.87      4.85 o 
   1  -1  14      338.74      397.17     17.73 o 
   2  -1  14       70.86       86.94      7.38 o 
   3  -1  14       32.92       46.74      6.29 o 
  -5   0  14       33.67       41.73      8.63 o 
  -4   0  14       26.48       44.48      7.15 o 
  -3   0  14       40.70       47.05      5.06 o 
  -2   0  14       27.73       25.38      5.73 o 
  -1   0  14       42.68       41.40      6.92 o 
   0   0  14      146.91      154.09     11.21 o 
   1   0  14       13.53       16.55      4.32 o 
   2   0  14      157.35      167.86      9.26 o 
   3   0  14        7.92        9.45      4.23 o 
  -5   1  14       16.99       19.54      4.34 o 
  -4   1  14       93.77      123.30     10.91 o 
  -3   1  14        9.20       13.78      3.33 o 
  -2   1  14      149.62      156.84     11.55 o 
  -1   1  14       10.16        8.73      4.44 o 
   0   1  14       56.58       60.42      7.80 o 
   1   1  14        6.00        8.60      3.71 o 
   2   1  14        2.62        7.00      3.72 o 
   3   1  14       47.69       51.87      8.68 o 
  -5   2  14        0.50        2.16      3.30 o 
  -4   2  14       50.51       82.49      7.15 o 
  -3   2  14        1.02        6.03      4.23 o 
  -2   2  14       96.43      106.36      9.72 o 
  -1   2  14      108.83      127.69     11.12 o 
   0   2  14       69.24       55.69      7.75 o 
   1   2  14       61.90       50.48     26.33 o 
   2   2  14        0.12        0.04      2.60 o 
  -5   3  14        1.79        0.63      3.29 o 
  -4   3  14        1.07        1.90      2.55 o 
  -3   3  14        4.02       -2.87      3.44 o 
  -2   3  14        0.23        1.76      4.17 o 
  -1   3  14       38.46       49.39      8.42 o 
   0   3  14       25.60       29.69      6.92 o 
   1   3  14       14.06        7.30      5.22 o 
   2   3  14       14.80       12.73     11.69 o 
  -4   4  14       33.14        0.88      1.80 o 
  -3   4  14        9.62       -0.64      1.49 o 
  -2   4  14       86.65      101.81     10.60 o 
  -1   4  14       16.81       27.81      7.45 o 
   0   4  14        5.33        8.84      5.47 o 
   1   4  14        2.57        2.64      3.68 o 
  -4   5  14       10.30       -0.39      1.59 o 
  -3   5  14        1.61        2.71      5.55 o 
  -2   5  14        9.14       16.35      7.14 o 
  -1   5  14        0.68        6.28      5.62 o 
   0   5  14       43.33       66.65     10.35 o 
   0  -6  15       18.71       22.98      6.26 o 
  -1  -5  15       29.32       44.10      7.07 o 
   0  -5  15        7.14        5.93      4.11 o 
   1  -5  15      122.71       -0.29      1.41 o 
   2  -5  15        1.19        0.54      1.94 o 
  -3  -4  15       20.38       27.07      7.32 o 
  -1  -4  15       38.24       56.21      7.71 o 
   0  -4  15        0.48        1.03      3.50 o 
   1  -4  15        6.00        1.69      1.52 o 
   2  -4  15       49.66        0.77      1.90 o 
  -4  -3  15        4.78        2.75      5.08 o 
  -3  -3  15        5.04        6.57      5.54 o 
  -2  -3  15        0.67       -2.04      3.08 o 
  -1  -3  15        3.66        3.38      3.57 o 
   0  -3  15       75.34       94.83      9.22 o 
   1  -3  15       53.03        0.52      3.18 o 
   2  -3  15       75.79        3.85      3.00 o 
   3  -3  15      106.97      113.26     11.83 o 
  -4  -2  15        8.50       10.64      5.97 o 
  -3  -2  15       14.91       19.68      3.91 o 
  -2  -2  15      135.99      158.68     11.03 o 
  -1  -2  15       27.30       34.41      6.56 o 
   0  -2  15       66.40       88.97      8.88 o 
   1  -2  15       12.17        1.12      3.53 o 
   2  -2  15       26.20       30.93      7.27 o 
   3  -2  15       57.55       69.64      9.99 o 
  -5  -1  15        0.57       -2.30      5.41 o 
  -4  -1  15        2.37        2.98      4.85 o 
  -3  -1  15        2.28       -0.57      3.40 o 
  -2  -1  15       13.41       20.66      5.45 o 
  -1  -1  15       94.75       89.88      8.83 o 
   0  -1  15       12.42        6.21      4.09 o 
   1  -1  15        1.88        1.91      4.48 o 
   2  -1  15        6.09        4.97      3.82 o 
   3  -1  15        6.12        6.79      4.55 o 
  -5   0  15       18.23       38.48      8.40 o 
  -4   0  15       17.31       30.53      5.92 o 
  -3   0  15       44.49       51.05      7.49 o 
  -2   0  15       16.59       12.23      4.91 o 
  -1   0  15       38.95       56.46      7.91 o 
   0   0  15       61.13       69.71      8.23 o 
   1   0  15       33.24       44.48      8.06 o 
   2   0  15       28.37       44.24      6.29 o 
  -5   1  15       15.80       25.96      7.25 o 
  -4   1  15        1.17       -1.88      2.75 o 
  -3   1  15       49.12       67.59      8.61 o 
  -2   1  15       22.31       19.68      5.63 o 
  -1   1  15        2.54        5.10      4.04 o 
   0   1  15       56.86       67.64      9.12 o 
   1   1  15        4.03        1.28      3.53 o 
   2   1  15        6.07        3.86      2.89 o 
  -5   2  15        1.33        1.67      3.52 o 
  -4   2  15        6.67        6.80      3.47 o 
  -3   2  15        8.93        3.38      4.28 o 
  -1   2  15        5.38        4.07      4.74 o 
   0   2  15       24.87       27.24      6.93 o 
   2   2  15        0.08        0.36      3.17 o 
  -4   3  15        7.74       -1.27      1.58 o 
  -3   3  15       28.84        1.99      1.27 o 
  -2   3  15        3.42       -0.92      1.80 o 
  -1   3  15       41.38       57.91      9.33 o 
   0   3  15        1.24        0.86      4.31 o 
   1   3  15       54.18       82.87     10.54 o 
  -4   4  15        2.10       -0.67      1.99 o 
  -3   4  15        9.91        0.88      1.98 o 
  -2   4  15       10.48        4.49      5.89 o 
  -1   4  15       16.20       28.09      7.88 o 
   0   4  15       39.32       38.88      8.28 o 
  -2   5  15       37.34       44.28      9.22 o 
  -1  -5  16        0.84        5.48      4.07 o 
   0  -5  16        5.60        4.45      4.53 o 
  -1  -4  16        9.59       12.92      4.70 o 
   0  -4  16        0.78        2.16      4.30 o 
   1  -4  16       24.67       -1.58      1.58 o 
  -2  -3  16       25.59       28.95      6.35 o 
  -1  -3  16        2.24        5.79      4.04 o 
   0  -3  16       39.45       -0.99      1.91 o 
   1  -3  16        8.53        0.26      1.69 o 
   2  -3  16       40.00        7.36      3.91 o 
  -4  -2  16       16.88       25.30      7.39 o 
  -3  -2  16        0.04        2.82      3.51 o 
  -2  -2  16       64.73       77.32      8.56 o 
  -1  -2  16        1.23        2.16      3.68 o 
   0  -2  16       22.58       -0.07      3.15 o 
   1  -2  16       56.20       -1.17      1.48 o 
   2  -2  16        4.27        7.45      5.75 o 
  -4  -1  16        3.01        3.44      5.44 o 
  -3  -1  16       21.28       28.69      6.33 o 
  -2  -1  16       13.22       20.36      5.72 o 
   0  -1  16       36.36       -0.74      3.17 o 
   1  -1  16        8.12       19.01      6.50 o 
   2  -1  16        9.75       16.83      6.74 o 
  -4   0  16        0.06       -2.47      3.40 o 
  -3   0  16        2.26        0.93      3.81 o 
  -2   0  16        1.46        3.03      3.82 o 
  -1   0  16       46.16        8.31      4.13 o 
   0   0  16       89.35        0.73      2.65 o 
   1   0  16        6.81        1.62      4.81 o 
   2   0  16       38.05       44.10      6.71 o 
  -4   1  16        0.25       -0.28      3.99 o 
  -3   1  16        3.31        1.31      3.10 o 
  -2   1  16        2.53       -0.06      2.89 o 
  -1   1  16        0.72        0.56      2.48 o 
   0   1  16      106.32      147.55     12.25 o 
   1   1  16       10.12        6.23      5.56 o 
  -4   2  16       22.38       39.04      8.42 o 
  -3   2  16        9.76       -1.52      1.52 o 
  -2   2  16       59.85       -1.21      1.41 o 
  -1   2  16        5.04        6.90      5.50 o 
   0   2  16       26.17       30.80      7.85 o 
   1   2  16        1.85        1.27      2.90 o 
  -4   3  16       25.68        1.06      2.15 o 
  -3   3  16        1.51        0.11      2.02 o 
  -2   3  16       13.90       -1.56      1.56 o 
  -1   3  16        6.53        9.96      5.62 o 
   0   3  16        0.84       -2.58      4.20 o 
  -2   4  16        1.06       -1.94      5.08 o 
  -1   4  16        3.24       -0.42      5.59 o 
  -1  -4  17       24.10       38.48      7.68 o 
   0  -4  17        0.14       -2.20      4.18 o 
  -2  -3  17        0.31       -1.97      3.24 o 
  -1  -3  17        6.38        5.34      4.73 o 
   0  -3  17        3.11       -0.08      1.63 o 
   1  -3  17        5.16       -0.04      1.97 o 
  -3  -2  17        1.34        1.53      3.77 o 
  -2  -2  17        2.26       -1.03      3.42 o 
  -1  -2  17        2.24        1.02      1.79 o 
   0  -2  17        3.91       -0.73      1.46 o 
   1  -2  17       53.26        1.28      2.11 o 
  -3  -1  17        1.75       -1.37      3.56 o 
  -2  -1  17       21.33       22.89      6.15 o 
  -1  -1  17       13.00       -0.81      1.55 o 
   0  -1  17       92.32       -1.31      1.31 o 
   1  -1  17       18.00       19.01      6.67 o 
  -3   0  17        7.90        5.84      5.01 o 
  -2   0  17       15.47        0.53      1.63 o 
  -1   0  17        6.99       -1.30      1.55 o 
   0   0  17        5.07        0.06      1.97 o 
   1   0  17       50.92       77.25     10.57 o 
  -3   1  17       53.45       30.67      6.57 o 
  -2   1  17       19.89       -0.25      1.62 o 
  -1   1  17       10.47        0.35      1.59 o 
   0   1  17       15.92       23.82      7.50 o 
  -3   2  17        0.08       -1.09      2.04 o 
  -2   2  17        0.83       -1.74      1.74 o 
  -1   2  17        0.81        1.30      4.97 o 
   0   2  17       20.17       34.34      8.45 o 
  -1  -2  18        0.62        2.06      2.23 o 
  -2  -1  18        8.26       21.05      6.42 o 
  -1  -1  18       34.80        0.13      2.20 o 
   0  -1  18        3.69       -0.78      1.83 o 
  -2   0  18        0.21        0.21      2.06 o 
  -1   0  18        8.35        2.09      2.05 o 
                                                 
